# Supplementary material for: Anionic phospholipids control mechanisms of GPCR-G protein recognition
Source: Nat Commun. 2023 Feb 13;14:794. doi: 10.1038/s41467-023-36425-z (PMC9925817; doi:10.1038/s41467-023-36425-z)
Supplement: Supplementary file 4 — Source Data [file 41467_2023_36425_MOESM4_ESM.xlsx]

## Sheet: Fig. 1c
Sample	Relative Populations[1]
	P4	P3	P2	P1
Samples prepared in DDM/CHS micelles
A2AAR[A289C]-NECA	0.13	0	0.31	0.56
A2AAR[A289C]-ZM241385	0	0.54	0	0.46
Samples prepared in lipid nanodiscs
A2AAR[A289C]-NECA with POPC:POPS (70:30)	0.43	0	0.39	0.17
A2AAR[A289C]-ZM241385 with POPC:POPS (70:30)	0	0.71	0	0.29
[1] Values are reported as a fraction of the total integral of all signals from 7.5 ppm to 14.5 ppm.

## Sheet: Supp. Fig.-1d
Elution Volume (mL)	Absorbance (at 280 nm)
0.000883333	-0.00589195
0.00255	-0.00561791
0.00421667	-0.00543521
0.00588333	-0.0053667
0.00755	-0.00543521
0.00921667	-0.00557223
0.0108833	-0.00582344
0.01255	-0.00612032
0.0142167	-0.00644004
0.0158833	-0.00680543
0.01755	-0.00717083
0.0192167	-0.00751338
0.0208833	-0.0078331
0.02255	-0.00808431
0.0242167	-0.008267
0.0258833	-0.00838119
0.02755	-0.00842686
0.0292167	-0.00840403
0.0308833	-0.00833552
0.03255	-0.00824417
0.0342167	-0.00815282
0.0358833	-0.00810715
0.03755	-0.00812998
0.0392167	-0.00819849
0.0408833	-0.00835835
0.04255	-0.00856389
0.0442167	-0.00881509
0.0458833	-0.0090663
0.04755	-0.00931751
0.0492167	-0.00954588
0.0508833	-0.00970574
0.05255	-0.00984276
0.0542167	-0.00993411
0.0558833	-0.0100026
0.05755	-0.0100255
0.0592167	-0.0100026
0.0608833	-0.00991127
0.06255	-0.00970574
0.0642167	-0.00938602
0.0658833	-0.00890644
0.06755	-0.00828984
0.0692167	-0.00751338
0.0708833	-0.00666841
0.07255	-0.00580061
0.0742167	-0.00497847
0.0758833	-0.00429336
0.07755	-0.00385946
0.0792167	-0.0036996
0.0808833	-0.00385946
0.08255	-0.00433904
0.0842167	-0.00509266
0.0858833	-0.00605181
0.08755	-0.00717083
0.0892167	-0.00831268
0.0908833	-0.00940886
0.09255	-0.0103908
0.0942167	-0.0111673
0.0958833	-0.0117154
0.09755	-0.0120351
0.0992167	-0.0121493
0.100883	-0.0120808
0.10255	-0.0118981
0.104217	-0.0116469
0.105883	-0.0113728
0.10755	-0.0111445
0.109217	-0.0109846
0.110883	-0.0108933
0.11255	-0.0109161
0.114217	-0.0109846
0.115883	-0.0111216
0.11755	-0.0112815
0.119217	-0.0114414
0.120883	-0.0116012
0.12255	-0.0117382
0.124217	-0.0118296
0.125883	-0.0118981
0.12755	-0.0119209
0.129217	-0.0119209
0.130883	-0.0118981
0.13255	-0.0118296
0.134217	-0.0117382
0.135883	-0.011624
0.13755	-0.011487
0.139217	-0.0113272
0.140883	-0.0111673
0.14255	-0.0110074
0.144217	-0.0108933
0.145883	-0.0108248
0.14755	-0.0108019
0.149217	-0.0108248
0.150883	-0.0108476
0.15255	-0.0108704
0.154217	-0.0108248
0.155883	-0.0107334
0.15755	-0.0105507
0.159217	-0.0102995
0.160883	-0.00997978
0.16255	-0.00966006
0.164217	-0.00936318
0.165883	-0.00913481
0.16755	-0.0090663
0.169217	-0.00913481
0.170883	-0.00931751
0.17255	-0.00959155
0.174217	-0.00995694
0.175883	-0.0103452
0.17755	-0.0107334
0.179217	-0.0110531
0.180883	-0.0113043
0.18255	-0.0114414
0.184217	-0.0115327
0.185883	-0.0115784
0.18755	-0.0116012
0.189217	-0.011624
0.190883	-0.011624
0.19255	-0.011624
0.194217	-0.011624
0.195883	-0.0116012
0.19755	-0.0115327
0.199217	-0.0114414
0.200883	-0.0112815
0.20255	-0.0110988
0.204217	-0.0108704
0.205883	-0.0106649
0.20755	-0.0104822
0.209217	-0.0103452
0.210883	-0.0102538
0.21255	-0.010231
0.214217	-0.0102538
0.215883	-0.0102995
0.21755	-0.010368
0.219217	-0.0104365
0.220883	-0.010505
0.22255	-0.0105507
0.224217	-0.0105964
0.225883	-0.0106192
0.22755	-0.0106877
0.229217	-0.0107562
0.230883	-0.0108704
0.23255	-0.0110074
0.234217	-0.0111901
0.235883	-0.01135
0.23755	-0.0115099
0.239217	-0.011624
0.240883	-0.0116697
0.24255	-0.0116697
0.244217	-0.0116012
0.245883	-0.011487
0.24755	-0.0113043
0.249217	-0.0111216
0.250883	-0.0109618
0.25255	-0.0108248
0.254217	-0.0107791
0.255883	-0.0108019
0.25755	-0.0108933
0.259217	-0.0110531
0.260883	-0.0112815
0.26255	-0.0115327
0.264217	-0.0118067
0.265883	-0.0120351
0.26755	-0.0122406
0.269217	-0.0123548
0.270883	-0.0124233
0.27255	-0.0124005
0.274217	-0.0123092
0.275883	-0.0121493
0.27755	-0.0119666
0.279217	-0.0117154
0.280883	-0.0114414
0.28255	-0.0111445
0.284217	-0.0108248
0.285883	-0.0105279
0.28755	-0.0102082
0.289217	-0.00993411
0.290883	-0.00970574
0.29255	-0.00954588
0.294217	-0.00943169
0.295883	-0.00943169
0.29755	-0.0095002
0.299217	-0.0096829
0.300883	-0.00991127
0.30255	-0.0101625
0.304217	-0.0104137
0.305883	-0.0106192
0.30755	-0.0107562
0.309217	-0.0108248
0.310883	-0.0108248
0.31255	-0.0107562
0.314217	-0.0106649
0.315883	-0.0105279
0.31755	-0.0103908
0.319217	-0.0102995
0.320883	-0.0102538
0.32255	-0.0102538
0.324217	-0.0102995
0.325883	-0.010368
0.32755	-0.0104594
0.329217	-0.0105507
0.330883	-0.0106877
0.33255	-0.0108476
0.334217	-0.0110303
0.335883	-0.0112358
0.33755	-0.0114642
0.339217	-0.0116926
0.340883	-0.0119209
0.34255	-0.0121721
0.344217	-0.0123777
0.345883	-0.0125375
0.34755	-0.0126289
0.349217	-0.0126517
0.350883	-0.0126289
0.35255	-0.0125375
0.354217	-0.0124005
0.355883	-0.0122863
0.35755	-0.012195
0.359217	-0.0121265
0.360883	-0.0121265
0.36255	-0.0122178
0.364217	-0.0123777
0.365883	-0.0125832
0.36755	-0.0128344
0.369217	-0.0130628
0.370883	-0.0132226
0.37255	-0.0132683
0.374217	-0.013177
0.375883	-0.0129258
0.37755	-0.0125375
0.379217	-0.0120123
0.380883	-0.0114642
0.38255	-0.0109161
0.384217	-0.0104365
0.385883	-0.010094
0.38755	-0.00991127
0.389217	-0.00995694
0.390883	-0.0101625
0.39255	-0.0105279
0.394217	-0.0109618
0.395883	-0.0114185
0.39755	-0.0118296
0.399217	-0.012195
0.400883	-0.012469
0.40255	-0.0126289
0.404217	-0.0126974
0.405883	-0.0126746
0.40755	-0.012606
0.409217	-0.0125375
0.410883	-0.012469
0.41255	-0.0124233
0.414217	-0.0124462
0.415883	-0.0124919
0.41755	-0.012606
0.419217	-0.0127659
0.420883	-0.0129486
0.42255	-0.0131541
0.424217	-0.0133368
0.425883	-0.0135195
0.42755	-0.0136565
0.429217	-0.0137022
0.430883	-0.0137022
0.43255	-0.0136337
0.434217	-0.0134967
0.435883	-0.0133368
0.43755	-0.0131313
0.439217	-0.0129029
0.440883	-0.0126746
0.44255	-0.012469
0.444217	-0.0123092
0.445883	-0.0121721
0.44755	-0.0120808
0.449217	-0.0120351
0.450883	-0.0120351
0.45255	-0.0120808
0.454217	-0.0121721
0.455883	-0.0122863
0.45755	-0.0124233
0.459217	-0.0125604
0.460883	-0.0126746
0.46255	-0.0127431
0.464217	-0.0127887
0.465883	-0.0128116
0.46755	-0.0127887
0.469217	-0.0127659
0.470883	-0.0127202
0.47255	-0.0126746
0.474217	-0.0126517
0.475883	-0.012606
0.47755	-0.0125832
0.479217	-0.0125604
0.480883	-0.0124919
0.48255	-0.0123777
0.484217	-0.0122406
0.485883	-0.0120351
0.48755	-0.0118067
0.489217	-0.0115784
0.490883	-0.01135
0.49255	-0.0111673
0.494217	-0.0110303
0.495883	-0.0109846
0.49755	-0.0110074
0.499217	-0.0111216
0.500883	-0.0113043
0.50255	-0.011487
0.504217	-0.0116469
0.505883	-0.0117382
0.50755	-0.0117154
0.509217	-0.0115555
0.510883	-0.0112815
0.51255	-0.0108933
0.514217	-0.0104365
0.515883	-0.00993411
0.51755	-0.00947737
0.519217	-0.00911197
0.520883	-0.00890644
0.52255	-0.00883793
0.524217	-0.00892928
0.525883	-0.00911197
0.52755	-0.00934034
0.529217	-0.00959155
0.530883	-0.00981992
0.53255	-0.0100026
0.534217	-0.0101168
0.535883	-0.0101168
0.53755	-0.0100483
0.539217	-0.00991127
0.540883	-0.00977425
0.54255	-0.00966006
0.544217	-0.00959155
0.545883	-0.00963723
0.54755	-0.00975141
0.549217	-0.0100026
0.550883	-0.0103452
0.55255	-0.0108019
0.554217	-0.0113043
0.555883	-0.0118067
0.55755	-0.0122635
0.559217	-0.0126517
0.560883	-0.0129029
0.56255	-0.0130171
0.564217	-0.0130171
0.565883	-0.0128801
0.56755	-0.0126517
0.569217	-0.0123548
0.570883	-0.0120351
0.57255	-0.0117154
0.574217	-0.0114642
0.575883	-0.0112815
0.57755	-0.0111673
0.579217	-0.0111673
0.580883	-0.0112587
0.58255	-0.0113957
0.584217	-0.011624
0.585883	-0.0118981
0.58755	-0.012195
0.589217	-0.012469
0.590883	-0.0127431
0.59255	-0.0129714
0.594217	-0.0131313
0.595883	-0.0132226
0.59755	-0.0132226
0.599217	-0.0131313
0.600883	-0.0129943
0.60255	-0.0127659
0.604217	-0.0125147
0.605883	-0.0122635
0.60755	-0.0120123
0.609217	-0.0117839
0.610883	-0.011624
0.61255	-0.0115555
0.614217	-0.0115555
0.615883	-0.011624
0.61755	-0.0117611
0.619217	-0.0119209
0.620883	-0.0121036
0.62255	-0.0122635
0.624217	-0.0124005
0.625883	-0.0124919
0.62755	-0.0125147
0.629217	-0.0125147
0.630883	-0.0124462
0.63255	-0.0123777
0.634217	-0.012332
0.635883	-0.0123092
0.63755	-0.0123092
0.639217	-0.0123548
0.640883	-0.0124005
0.64255	-0.012469
0.644217	-0.0125147
0.645883	-0.0125604
0.64755	-0.0125604
0.649217	-0.0125604
0.650883	-0.0125147
0.65255	-0.0124233
0.654217	-0.0123548
0.655883	-0.0122863
0.65755	-0.0122635
0.659217	-0.0122635
0.660883	-0.0122863
0.66255	-0.0123548
0.664217	-0.0124462
0.665883	-0.0125604
0.66755	-0.0126746
0.669217	-0.0127659
0.670883	-0.0128344
0.67255	-0.0128572
0.674217	-0.0128344
0.675883	-0.0127659
0.67755	-0.0126746
0.679217	-0.0125604
0.680883	-0.0124462
0.68255	-0.0123777
0.684217	-0.0123777
0.685883	-0.0124233
0.68755	-0.0125147
0.689217	-0.012606
0.690883	-0.0126289
0.69255	-0.0125375
0.694217	-0.0122863
0.695883	-0.0118524
0.69755	-0.0112358
0.699217	-0.010505
0.700883	-0.0096829
0.70255	-0.00890644
0.704217	-0.00822133
0.705883	-0.00778743
0.70755	-0.00762757
0.709217	-0.00781026
0.710883	-0.008267
0.71255	-0.00895212
0.714217	-0.00977425
0.715883	-0.0106192
0.71755	-0.0114185
0.719217	-0.0121036
0.720883	-0.0126289
0.72255	-0.0129714
0.724217	-0.0131085
0.725883	-0.0131085
0.72755	-0.0130171
0.729217	-0.0128572
0.730883	-0.0127202
0.73255	-0.012606
0.734217	-0.0125604
0.735883	-0.0125375
0.73755	-0.0125604
0.739217	-0.012606
0.740883	-0.0126517
0.74255	-0.0127202
0.744217	-0.0128116
0.745883	-0.0128801
0.74755	-0.0129486
0.749217	-0.0130171
0.750883	-0.0131085
0.75255	-0.0132226
0.754217	-0.0133825
0.755883	-0.013588
0.75755	-0.0138164
0.759217	-0.0140448
0.760883	-0.014296
0.76255	-0.0145244
0.764217	-0.0147527
0.765883	-0.0149354
0.76755	-0.0151181
0.769217	-0.0152551
0.770883	-0.0153465
0.77255	-0.0153922
0.774217	-0.0153922
0.775883	-0.0153465
0.77755	-0.015278
0.779217	-0.0151409
0.780883	-0.0149811
0.78255	-0.0147756
0.784217	-0.0145472
0.785883	-0.0143188
0.78755	-0.0140676
0.789217	-0.0138392
0.790883	-0.0136337
0.79255	-0.013451
0.794217	-0.013314
0.795883	-0.0131998
0.79755	-0.0131313
0.799217	-0.0131085
0.800883	-0.0131313
0.80255	-0.0131998
0.804217	-0.013314
0.805883	-0.013451
0.80755	-0.0136109
0.809217	-0.0138164
0.810883	-0.0140219
0.81255	-0.0142503
0.814217	-0.0144558
0.815883	-0.0146842
0.81755	-0.0148897
0.819217	-0.0150953
0.820883	-0.015278
0.82255	-0.0154378
0.824217	-0.015552
0.825883	-0.0155977
0.82755	-0.0155977
0.829217	-0.0155292
0.830883	-0.015415
0.83255	-0.0152551
0.834217	-0.0150724
0.835883	-0.0148897
0.83755	-0.014707
0.839217	-0.01457
0.840883	-0.0145015
0.84255	-0.0145015
0.844217	-0.01457
0.845883	-0.0147299
0.84755	-0.0149126
0.849217	-0.0151181
0.850883	-0.0153465
0.85255	-0.015552
0.854217	-0.015689
0.855883	-0.0157804
0.85755	-0.0158261
0.859217	-0.0157804
0.860883	-0.015689
0.86255	-0.0155749
0.864217	-0.0153922
0.865883	-0.0151638
0.86755	-0.0149354
0.869217	-0.0146842
0.870883	-0.0144558
0.87255	-0.0142275
0.874217	-0.0140448
0.875883	-0.0138849
0.87755	-0.0137479
0.879217	-0.0136794
0.880883	-0.0136337
0.88255	-0.0136565
0.884217	-0.0136794
0.885883	-0.0137022
0.88755	-0.0137251
0.889217	-0.0137479
0.890883	-0.0137707
0.89255	-0.0137936
0.894217	-0.0138621
0.895883	-0.0139534
0.89755	-0.0140904
0.899217	-0.0142275
0.900883	-0.0144102
0.90255	-0.0146157
0.904217	-0.0147756
0.905883	-0.0149354
0.90755	-0.0150496
0.909217	-0.0151181
0.910883	-0.0151409
0.91255	-0.0150953
0.914217	-0.0150268
0.915883	-0.0148897
0.91755	-0.0147527
0.919217	-0.0145929
0.920883	-0.0144558
0.92255	-0.0143188
0.924217	-0.0142275
0.925883	-0.014159
0.92755	-0.0141361
0.929217	-0.0141361
0.930883	-0.0141818
0.93255	-0.0142275
0.934217	-0.0143188
0.935883	-0.0143873
0.93755	-0.0144558
0.939217	-0.0145244
0.940883	-0.0145472
0.94255	-0.01457
0.944217	-0.0145472
0.945883	-0.0145015
0.94755	-0.0144102
0.949217	-0.014296
0.950883	-0.0141361
0.95255	-0.0139534
0.954217	-0.0137707
0.955883	-0.0135652
0.95755	-0.0133597
0.959217	-0.0132226
0.960883	-0.0131085
0.96255	-0.0130856
0.964217	-0.0131541
0.965883	-0.0132912
0.96755	-0.0134738
0.969217	-0.0137022
0.970883	-0.0139534
0.97255	-0.0141818
0.974217	-0.0143645
0.975883	-0.0144787
0.97755	-0.0145472
0.979217	-0.0145472
0.980883	-0.0144787
0.98255	-0.0143645
0.984217	-0.0142275
0.985883	-0.0140904
0.98755	-0.0139763
0.989217	-0.0138621
0.990883	-0.0137479
0.99255	-0.0136794
0.994217	-0.0136337
0.995883	-0.0136565
0.99755	-0.0137022
0.999217	-0.0138164
1.00088	-0.0139763
1.00255	-0.0142275
1.00422	-0.0145015
1.00588	-0.0148212
1.00755	-0.0151638
1.00922	-0.0155063
1.01088	-0.0158261
1.01255	-0.0160773
1.01422	-0.0162828
1.01588	-0.0164427
1.01755	-0.016534
1.01922	-0.0165797
1.02088	-0.0165797
1.02255	-0.0165568
1.02422	-0.0165112
1.02588	-0.0164655
1.02755	-0.0164198
1.02922	-0.0163513
1.03088	-0.0162828
1.03255	-0.0162143
1.03422	-0.0161229
1.03588	-0.0160316
1.03755	-0.0159174
1.03922	-0.0157804
1.04088	-0.0156434
1.04255	-0.0155292
1.04422	-0.0154378
1.04588	-0.0153693
1.04755	-0.0153465
1.04922	-0.0153236
1.05088	-0.0153693
1.05255	-0.0154378
1.05422	-0.0155063
1.05588	-0.0155977
1.05755	-0.015689
1.05922	-0.0157575
1.06088	-0.0158032
1.06255	-0.0158717
1.06422	-0.0159402
1.06588	-0.0160544
1.06755	-0.0161686
1.06922	-0.0163513
1.07088	-0.016534
1.07255	-0.0167624
1.07422	-0.0170136
1.07588	-0.0172648
1.07755	-0.0174703
1.07922	-0.0176759
1.08088	-0.0178129
1.08255	-0.0178814
1.08422	-0.0179042
1.08588	-0.0178814
1.08755	-0.01779
1.08922	-0.017653
1.09088	-0.0174703
1.09255	-0.0172191
1.09422	-0.0169222
1.09588	-0.016534
1.09755	-0.0160773
1.09922	-0.0155292
1.10088	-0.0149354
1.10255	-0.014296
1.10422	-0.0136794
1.10588	-0.0131085
1.10755	-0.0126289
1.10922	-0.0122863
1.11088	-0.0121265
1.11255	-0.012195
1.11422	-0.012469
1.11588	-0.0129029
1.11755	-0.0134738
1.11922	-0.0141133
1.12088	-0.0147527
1.12255	-0.0153465
1.12422	-0.0158946
1.12588	-0.0163285
1.12755	-0.0166254
1.12922	-0.0168081
1.13088	-0.0168994
1.13255	-0.0168994
1.13422	-0.0168537
1.13588	-0.0167852
1.13755	-0.0166939
1.13922	-0.0166254
1.14088	-0.0165797
1.14255	-0.016534
1.14422	-0.016534
1.14588	-0.0165568
1.14755	-0.0166025
1.14922	-0.0166482
1.15088	-0.0166939
1.15255	-0.0167167
1.15422	-0.016671
1.15588	-0.016534
1.15755	-0.01626
1.15922	-0.0158489
1.16088	-0.0153008
1.16255	-0.0146157
1.16422	-0.0138621
1.16588	-0.0130856
1.16755	-0.0123548
1.16922	-0.0117154
1.17088	-0.0112815
1.17255	-0.0110531
1.17422	-0.0110988
1.17588	-0.0113957
1.17755	-0.0118753
1.17922	-0.0124919
1.18088	-0.013177
1.18255	-0.0139078
1.18422	-0.0145929
1.18588	-0.0151866
1.18755	-0.015689
1.18922	-0.0160544
1.19088	-0.0163056
1.19255	-0.0164655
1.19422	-0.016534
1.19588	-0.0165568
1.19755	-0.016534
1.19922	-0.0165112
1.20088	-0.0164883
1.20255	-0.0164883
1.20422	-0.016534
1.20588	-0.0166482
1.20755	-0.0167624
1.20922	-0.0168766
1.21088	-0.0169907
1.21255	-0.0170136
1.21422	-0.0169907
1.21588	-0.0168537
1.21755	-0.0166025
1.21922	-0.0163056
1.22088	-0.0159402
1.22255	-0.0155977
1.22422	-0.015278
1.22588	-0.0150268
1.22755	-0.0148669
1.22922	-0.0148441
1.23088	-0.0149126
1.23255	-0.0150724
1.23422	-0.0153008
1.23588	-0.0155749
1.23755	-0.0158717
1.23922	-0.0161686
1.24088	-0.0164883
1.24255	-0.0167852
1.24422	-0.0171049
1.24588	-0.0174018
1.24755	-0.0176759
1.24922	-0.0179499
1.25088	-0.0182011
1.25255	-0.0184066
1.25422	-0.0185893
1.25588	-0.0187035
1.25755	-0.0187949
1.25922	-0.0188177
1.26088	-0.0187949
1.26255	-0.018772
1.26422	-0.0187035
1.26588	-0.018635
1.26755	-0.0185893
1.26922	-0.0185437
1.27088	-0.018498
1.27255	-0.0184752
1.27422	-0.0184523
1.27588	-0.0184523
1.27755	-0.0184752
1.27922	-0.018498
1.28088	-0.0185437
1.28255	-0.0185893
1.28422	-0.018635
1.28588	-0.0187035
1.28755	-0.0187949
1.28922	-0.0188862
1.29088	-0.0189776
1.29255	-0.0190689
1.29422	-0.0191603
1.29588	-0.0192516
1.29755	-0.019343
1.29922	-0.0194115
1.30088	-0.0194571
1.30255	-0.0195028
1.30422	-0.01948
1.30588	-0.0194343
1.30755	-0.019343
1.30922	-0.0192059
1.31088	-0.0190232
1.31255	-0.0188177
1.31422	-0.0186122
1.31588	-0.0184066
1.31755	-0.0182696
1.31922	-0.0181783
1.32088	-0.0181554
1.32255	-0.0182011
1.32422	-0.0182925
1.32588	-0.0184295
1.32755	-0.0185893
1.32922	-0.0187264
1.33088	-0.0188405
1.33255	-0.0188862
1.33422	-0.0188862
1.33588	-0.0188405
1.33755	-0.018772
1.33922	-0.0186807
1.34088	-0.0185665
1.34255	-0.0184295
1.34422	-0.0183153
1.34588	-0.0181783
1.34755	-0.0180413
1.34922	-0.0179271
1.35088	-0.0178357
1.35255	-0.0177444
1.35422	-0.0176987
1.35588	-0.0176759
1.35755	-0.0177215
1.35922	-0.0178129
1.36088	-0.0179499
1.36255	-0.0181326
1.36422	-0.0183381
1.36588	-0.0185893
1.36755	-0.0188405
1.36922	-0.0190689
1.37088	-0.0192516
1.37255	-0.0194115
1.37422	-0.0195485
1.37588	-0.019617
1.37755	-0.0196627
1.37922	-0.0196398
1.38088	-0.0195942
1.38255	-0.0195257
1.38422	-0.0194571
1.38588	-0.0194115
1.38755	-0.0193886
1.38922	-0.0193886
1.39088	-0.0194115
1.39255	-0.01948
1.39422	-0.0195713
1.39588	-0.0196855
1.39755	-0.0197997
1.39922	-0.0198911
1.40088	-0.0199139
1.40255	-0.0198911
1.40422	-0.0198225
1.40588	-0.0196627
1.40755	-0.0194343
1.40922	-0.0191603
1.41088	-0.0188634
1.41255	-0.0185437
1.41422	-0.0182696
1.41588	-0.0180413
1.41755	-0.0178814
1.41922	-0.01779
1.42088	-0.0177672
1.42255	-0.0178129
1.42422	-0.0179042
1.42588	-0.0180184
1.42755	-0.0181554
1.42922	-0.0182696
1.43088	-0.0183838
1.43255	-0.018498
1.43422	-0.0186122
1.43588	-0.0187264
1.43755	-0.0188177
1.43922	-0.0189319
1.44088	-0.0190232
1.44255	-0.0190689
1.44422	-0.0190461
1.44588	-0.0189091
1.44755	-0.018635
1.44922	-0.0182468
1.45088	-0.0177444
1.45255	-0.0171963
1.45422	-0.0166254
1.45588	-0.0161229
1.45755	-0.0157347
1.45922	-0.0155292
1.46088	-0.0155749
1.46255	-0.0158489
1.46422	-0.0163056
1.46588	-0.0168766
1.46755	-0.017516
1.46922	-0.0181098
1.47088	-0.018635
1.47255	-0.0190689
1.47422	-0.0193886
1.47588	-0.0195942
1.47755	-0.0197084
1.47922	-0.0197769
1.48088	-0.0198454
1.48255	-0.0199139
1.48422	-0.0199596
1.48588	-0.0200052
1.48755	-0.0199596
1.48922	-0.0197997
1.49088	-0.0195485
1.49255	-0.0191831
1.49422	-0.0187264
1.49588	-0.0182239
1.49755	-0.0177215
1.49922	-0.017242
1.50088	-0.0168766
1.50255	-0.0166482
1.50422	-0.0165568
1.50588	-0.0166254
1.50755	-0.0167852
1.50922	-0.0170136
1.51088	-0.0172876
1.51255	-0.017516
1.51422	-0.0176987
1.51588	-0.0178129
1.51755	-0.0178129
1.51922	-0.0177444
1.52088	-0.0176073
1.52255	-0.0174247
1.52422	-0.0172648
1.52588	-0.0171506
1.52755	-0.0170593
1.52922	-0.0170593
1.53088	-0.0171506
1.53255	-0.0173105
1.53422	-0.017516
1.53588	-0.01779
1.53755	-0.0180641
1.53922	-0.0183381
1.54088	-0.0185893
1.54255	-0.0188177
1.54422	-0.0189776
1.54588	-0.0191374
1.54755	-0.0192288
1.54922	-0.0192973
1.55088	-0.019343
1.55255	-0.0193886
1.55422	-0.0194115
1.55588	-0.0194571
1.55755	-0.0195257
1.55922	-0.0195942
1.56088	-0.0196855
1.56255	-0.0197769
1.56422	-0.0198682
1.56588	-0.0199824
1.56755	-0.0200737
1.56922	-0.0201423
1.57088	-0.0201879
1.57255	-0.0201879
1.57422	-0.0201194
1.57588	-0.0200052
1.57755	-0.0198454
1.57922	-0.019617
1.58088	-0.0193658
1.58255	-0.0191146
1.58422	-0.0188634
1.58588	-0.0186579
1.58755	-0.0184752
1.58922	-0.018361
1.59088	-0.0183153
1.59255	-0.018361
1.59422	-0.0184752
1.59588	-0.0186807
1.59755	-0.0189091
1.59922	-0.0191831
1.60088	-0.0194571
1.60255	-0.0197084
1.60422	-0.0199596
1.60588	-0.0201194
1.60755	-0.0202336
1.60922	-0.0202793
1.61088	-0.0202564
1.61255	-0.0201879
1.61422	-0.0200509
1.61588	-0.0198911
1.61755	-0.0197084
1.61922	-0.01948
1.62088	-0.0192745
1.62255	-0.0190689
1.62422	-0.0189091
1.62588	-0.018772
1.62755	-0.0187035
1.62922	-0.0186807
1.63088	-0.0187264
1.63255	-0.0188405
1.63422	-0.0190232
1.63588	-0.0192745
1.63755	-0.0195485
1.63922	-0.0198454
1.64088	-0.0201194
1.64255	-0.0203706
1.64422	-0.0205762
1.64588	-0.020736
1.64755	-0.0208045
1.64922	-0.0208045
1.65088	-0.020736
1.65255	-0.020599
1.65422	-0.0204391
1.65588	-0.0202564
1.65755	-0.0200966
1.65922	-0.0199596
1.66088	-0.0198682
1.66255	-0.0198454
1.66422	-0.0198911
1.66588	-0.0200052
1.66755	-0.0201879
1.66922	-0.0203935
1.67088	-0.0206218
1.67255	-0.0208274
1.67422	-0.0210329
1.67588	-0.0211699
1.67755	-0.0212613
1.67922	-0.0212841
1.68088	-0.0212384
1.68255	-0.0211471
1.68422	-0.0210329
1.68588	-0.0208959
1.68755	-0.0207817
1.68922	-0.0206903
1.69088	-0.0206675
1.69255	-0.0206903
1.69422	-0.0208045
1.69588	-0.0209644
1.69755	-0.0211699
1.69922	-0.0213983
1.70088	-0.0216038
1.70255	-0.0218094
1.70422	-0.0219692
1.70588	-0.0220606
1.70755	-0.0220606
1.70922	-0.0219921
1.71088	-0.0218322
1.71255	-0.0216267
1.71422	-0.0213526
1.71588	-0.0210557
1.71755	-0.020736
1.71922	-0.0204163
1.72088	-0.0201194
1.72255	-0.0198454
1.72422	-0.019617
1.72588	-0.0194343
1.72755	-0.0192745
1.72922	-0.0191603
1.73088	-0.0190918
1.73255	-0.0190689
1.73422	-0.0190918
1.73588	-0.0191603
1.73755	-0.0192973
1.73922	-0.01948
1.74088	-0.0197084
1.74255	-0.0199824
1.74422	-0.0202564
1.74588	-0.0205305
1.74755	-0.020736
1.74922	-0.0209187
1.75088	-0.0210329
1.75255	-0.0210557
1.75422	-0.0210329
1.75588	-0.0209416
1.75755	-0.0208274
1.75922	-0.0207132
1.76088	-0.0206218
1.76255	-0.0205533
1.76422	-0.0205077
1.76588	-0.0205305
1.76755	-0.020599
1.76922	-0.0207132
1.77088	-0.0208502
1.77255	-0.0210329
1.77422	-0.0212156
1.77588	-0.0213983
1.77755	-0.0216038
1.77922	-0.0218094
1.78088	-0.0219692
1.78255	-0.0221291
1.78422	-0.0222433
1.78588	-0.0223118
1.78755	-0.0223803
1.78922	-0.0224031
1.79088	-0.0224031
1.79255	-0.0223803
1.79422	-0.0223575
1.79588	-0.0223346
1.79755	-0.0223118
1.79922	-0.0222889
1.80088	-0.0222889
1.80255	-0.0222661
1.80422	-0.0222661
1.80588	-0.0222433
1.80755	-0.0221976
1.80922	-0.0221519
1.81088	-0.0221062
1.81255	-0.0220377
1.81422	-0.0219464
1.81588	-0.0218779
1.81755	-0.0218094
1.81922	-0.0216952
1.82088	-0.0215582
1.82255	-0.0213526
1.82422	-0.0210557
1.82588	-0.0206903
1.82755	-0.0202336
1.82922	-0.019754
1.83088	-0.0192516
1.83255	-0.0187949
1.83422	-0.0184066
1.83588	-0.0181326
1.83755	-0.0180413
1.83922	-0.0181098
1.84088	-0.018361
1.84255	-0.0187035
1.84422	-0.0191146
1.84588	-0.0195485
1.84755	-0.0199824
1.84922	-0.0203478
1.85088	-0.0206675
1.85255	-0.0209187
1.85422	-0.0210786
1.85588	-0.0211699
1.85755	-0.0212384
1.85922	-0.0212384
1.86088	-0.0212384
1.86255	-0.0212384
1.86422	-0.0212156
1.86588	-0.0211699
1.86755	-0.0211243
1.86922	-0.0211014
1.87088	-0.0210557
1.87255	-0.0210557
1.87422	-0.0210557
1.87588	-0.0210786
1.87755	-0.0211014
1.87922	-0.0211471
1.88088	-0.0211699
1.88255	-0.0211928
1.88422	-0.0211928
1.88588	-0.0211699
1.88755	-0.0211014
1.88922	-0.0210557
1.89088	-0.0209872
1.89255	-0.0209187
1.89422	-0.0208959
1.89588	-0.020873
1.89755	-0.0208959
1.89922	-0.0209187
1.90088	-0.0209872
1.90255	-0.0210557
1.90422	-0.0211471
1.90588	-0.0212156
1.90755	-0.0212613
1.90922	-0.0213298
1.91088	-0.0213983
1.91255	-0.021444
1.91422	-0.0215125
1.91588	-0.0216038
1.91755	-0.0216723
1.91922	-0.0217409
1.92088	-0.0217865
1.92255	-0.0217865
1.92422	-0.0217865
1.92588	-0.0217409
1.92755	-0.0216495
1.92922	-0.0215582
1.93088	-0.0214668
1.93255	-0.0213755
1.93422	-0.0213298
1.93588	-0.0213069
1.93755	-0.0213298
1.93922	-0.0213755
1.94088	-0.0214668
1.94255	-0.021581
1.94422	-0.0216952
1.94588	-0.0218094
1.94755	-0.0219235
1.94922	-0.0219921
1.95088	-0.0220149
1.95255	-0.0219921
1.95422	-0.0219007
1.95588	-0.0217865
1.95755	-0.0216495
1.95922	-0.0215125
1.96088	-0.0213755
1.96255	-0.0212613
1.96422	-0.0211699
1.96588	-0.0211471
1.96755	-0.0211928
1.96922	-0.0213069
1.97088	-0.0214668
1.97255	-0.0216495
1.97422	-0.021855
1.97588	-0.0220606
1.97755	-0.0222433
1.97922	-0.0223803
1.98088	-0.0224716
1.98255	-0.0225173
1.98422	-0.0225173
1.98588	-0.0224716
1.98755	-0.022426
1.98922	-0.0223575
1.99088	-0.0223118
1.99255	-0.0222661
1.99422	-0.0222433
1.99588	-0.0221976
1.99755	-0.0221748
1.99922	-0.0221519
2.00088	-0.0221062
2.00255	-0.0220377
2.00422	-0.0219692
2.00588	-0.0218779
2.00755	-0.0217637
2.00922	-0.0216495
2.01088	-0.0215353
2.01255	-0.021444
2.01422	-0.0213983
2.01588	-0.0213755
2.01755	-0.0213983
2.01922	-0.021444
2.02088	-0.0214896
2.02255	-0.0215125
2.02422	-0.0214668
2.02588	-0.0213069
2.02755	-0.0210101
2.02922	-0.0205762
2.03088	-0.0199824
2.03255	-0.0192745
2.03422	-0.0184752
2.03588	-0.017653
2.03755	-0.0168766
2.03922	-0.01626
2.04088	-0.0158032
2.04255	-0.0155749
2.04422	-0.0155749
2.04588	-0.0158261
2.04755	-0.01626
2.04922	-0.0168766
2.05088	-0.0175617
2.05255	-0.0182468
2.05422	-0.0188634
2.05588	-0.0193658
2.05755	-0.0197084
2.05922	-0.0199139
2.06088	-0.0199824
2.06255	-0.0199367
2.06422	-0.0198454
2.06588	-0.0197084
2.06755	-0.0195942
2.06922	-0.0195713
2.07088	-0.019617
2.07255	-0.0197769
2.07422	-0.0199824
2.07588	-0.0202564
2.07755	-0.0205305
2.07922	-0.0208045
2.08088	-0.0210786
2.08255	-0.0213298
2.08422	-0.0215125
2.08588	-0.0216495
2.08755	-0.0217409
2.08922	-0.0217865
2.09088	-0.0218094
2.09255	-0.021855
2.09422	-0.0219007
2.09588	-0.0219692
2.09755	-0.0220834
2.09922	-0.0222433
2.10088	-0.0224031
2.10255	-0.0225858
2.10422	-0.0227
2.10588	-0.0227685
2.10755	-0.0227228
2.10922	-0.022563
2.11088	-0.0222661
2.11255	-0.0218779
2.11422	-0.0213983
2.11588	-0.0208502
2.11755	-0.020325
2.11922	-0.0198454
2.12088	-0.0194571
2.12255	-0.0191831
2.12422	-0.0190689
2.12588	-0.0190461
2.12755	-0.0191374
2.12922	-0.019343
2.13088	-0.0195713
2.13255	-0.0198682
2.13422	-0.0201194
2.13588	-0.0203706
2.13755	-0.0205305
2.13922	-0.020599
2.14088	-0.020599
2.14255	-0.0205077
2.14422	-0.0203478
2.14588	-0.0201423
2.14755	-0.0199139
2.14922	-0.0196855
2.15088	-0.0194571
2.15255	-0.0192973
2.15422	-0.0191603
2.15588	-0.0190918
2.15755	-0.0190461
2.15922	-0.0190232
2.16088	-0.0190232
2.16255	-0.0190232
2.16422	-0.0190689
2.16588	-0.0191374
2.16755	-0.0192745
2.16922	-0.0194571
2.17088	-0.0196855
2.17255	-0.0199596
2.17422	-0.0202336
2.17588	-0.0205305
2.17755	-0.0208045
2.17922	-0.0210101
2.18088	-0.0211471
2.18255	-0.0211928
2.18422	-0.0211471
2.18588	-0.0210329
2.18755	-0.020873
2.18922	-0.0206903
2.19088	-0.0204848
2.19255	-0.020325
2.19422	-0.0201879
2.19588	-0.0201423
2.19755	-0.0201423
2.19922	-0.0202336
2.20088	-0.0203706
2.20255	-0.0205533
2.20422	-0.0207589
2.20588	-0.0209644
2.20755	-0.0211243
2.20922	-0.0212156
2.21088	-0.0212613
2.21255	-0.0212156
2.21422	-0.0211243
2.21588	-0.0209872
2.21755	-0.0208274
2.21922	-0.0206903
2.22088	-0.0205533
2.22255	-0.020462
2.22422	-0.0204163
2.22588	-0.020462
2.22755	-0.0205305
2.22922	-0.0206903
2.23088	-0.020873
2.23255	-0.0211014
2.23422	-0.0213298
2.23588	-0.0215582
2.23755	-0.0218094
2.23922	-0.0220377
2.24088	-0.0222889
2.24255	-0.0225173
2.24422	-0.0227228
2.24588	-0.0229284
2.24755	-0.0231339
2.24922	-0.0233166
2.25088	-0.0234993
2.25255	-0.0236363
2.25422	-0.0237277
2.25588	-0.0237505
2.25755	-0.0237505
2.25922	-0.0237048
2.26088	-0.0236592
2.26255	-0.0235907
2.26422	-0.0235221
2.26588	-0.0234536
2.26755	-0.0233851
2.26922	-0.0233623
2.27088	-0.0233394
2.27255	-0.0233166
2.27422	-0.0232938
2.27588	-0.0232709
2.27755	-0.0232481
2.27922	-0.0231796
2.28088	-0.0231339
2.28255	-0.0230654
2.28422	-0.0229969
2.28588	-0.0229284
2.28755	-0.0228599
2.28922	-0.0227685
2.29088	-0.0226772
2.29255	-0.022563
2.29422	-0.0224488
2.29588	-0.0223575
2.29755	-0.0222661
2.29922	-0.0221976
2.30088	-0.0221519
2.30255	-0.0221291
2.30422	-0.0221519
2.30588	-0.0221976
2.30755	-0.0222661
2.30922	-0.0223346
2.31088	-0.0224031
2.31255	-0.0224716
2.31422	-0.0225401
2.31588	-0.0225858
2.31755	-0.0226087
2.31922	-0.0226315
2.32088	-0.0226087
2.32255	-0.022563
2.32422	-0.0224945
2.32588	-0.022426
2.32755	-0.0223575
2.32922	-0.0222661
2.33088	-0.0222204
2.33255	-0.0221519
2.33422	-0.0221291
2.33588	-0.0221291
2.33755	-0.0221519
2.33922	-0.0221748
2.34088	-0.0222204
2.34255	-0.0222204
2.34422	-0.0221976
2.34588	-0.0221748
2.34755	-0.0221062
2.34922	-0.0220377
2.35088	-0.0219464
2.35255	-0.0219007
2.35422	-0.0218779
2.35588	-0.0219007
2.35755	-0.0219692
2.35922	-0.0221062
2.36088	-0.0223118
2.36255	-0.0225173
2.36422	-0.0227685
2.36588	-0.0229741
2.36755	-0.0231796
2.36922	-0.0233166
2.37088	-0.0234308
2.37255	-0.0234765
2.37422	-0.0234765
2.37588	-0.0234765
2.37755	-0.0234765
2.37922	-0.0234993
2.38088	-0.0235678
2.38255	-0.023682
2.38422	-0.0238419
2.38588	-0.0240017
2.38755	-0.0241844
2.38922	-0.0243214
2.39088	-0.0244356
2.39255	-0.0245041
2.39422	-0.024527
2.39588	-0.024527
2.39755	-0.0245041
2.39922	-0.0244813
2.40088	-0.0244585
2.40255	-0.0244585
2.40422	-0.0244813
2.40588	-0.0244813
2.40755	-0.0244813
2.40922	-0.0244585
2.41088	-0.0243443
2.41255	-0.0241844
2.41422	-0.0239332
2.41588	-0.0235907
2.41755	-0.0231567
2.41922	-0.0226315
2.42088	-0.0220606
2.42255	-0.0214896
2.42422	-0.0209416
2.42588	-0.0204848
2.42755	-0.0201423
2.42922	-0.0199367
2.43088	-0.0198682
2.43255	-0.0199139
2.43422	-0.0200509
2.43588	-0.0202108
2.43755	-0.0203706
2.43922	-0.020462
2.44088	-0.0205077
2.44255	-0.0204848
2.44422	-0.0204848
2.44588	-0.0204848
2.44755	-0.0205762
2.44922	-0.0207817
2.45088	-0.0211243
2.45255	-0.0215582
2.45422	-0.0221062
2.45588	-0.0226543
2.45755	-0.0232024
2.45922	-0.023682
2.46088	-0.0240702
2.46255	-0.0243443
2.46422	-0.0244813
2.46588	-0.0244813
2.46755	-0.0243899
2.46922	-0.0242073
2.47088	-0.0239332
2.47255	-0.0236363
2.47422	-0.0232709
2.47588	-0.0229055
2.47755	-0.0225401
2.47922	-0.0221976
2.48088	-0.0219464
2.48255	-0.0217637
2.48422	-0.021718
2.48588	-0.0217637
2.48755	-0.0219464
2.48922	-0.0221976
2.49088	-0.0225173
2.49255	-0.0228599
2.49422	-0.0232253
2.49588	-0.0235678
2.49755	-0.0239104
2.49922	-0.0242073
2.50088	-0.0244356
2.50255	-0.0246412
2.50422	-0.0247782
2.50588	-0.0248695
2.50755	-0.0248695
2.50922	-0.0248239
2.51088	-0.0246868
2.51255	-0.0245041
2.51422	-0.0242986
2.51588	-0.0240931
2.51755	-0.023956
2.51922	-0.0238647
2.52088	-0.0238647
2.52255	-0.0239789
2.52422	-0.0241844
2.52588	-0.0244356
2.52755	-0.0247553
2.52922	-0.0250979
2.53088	-0.0254176
2.53255	-0.0256688
2.53422	-0.0258515
2.53588	-0.0259657
2.53755	-0.0259885
2.53922	-0.0259429
2.54088	-0.0258515
2.54255	-0.0256917
2.54422	-0.0255318
2.54588	-0.0253491
2.54755	-0.0251436
2.54922	-0.0249609
2.55088	-0.024801
2.55255	-0.0246412
2.55422	-0.0244813
2.55588	-0.0243671
2.55755	-0.0242758
2.55922	-0.0241844
2.56088	-0.0241387
2.56255	-0.0241159
2.56422	-0.0241159
2.56588	-0.0241159
2.56755	-0.0240931
2.56922	-0.0240474
2.57088	-0.0239789
2.57255	-0.0238647
2.57422	-0.0237048
2.57588	-0.0235221
2.57755	-0.0233394
2.57922	-0.0231567
2.58088	-0.0230197
2.58255	-0.0229284
2.58422	-0.0229284
2.58588	-0.0230197
2.58755	-0.0231567
2.58922	-0.0233851
2.59088	-0.0236592
2.59255	-0.023956
2.59422	-0.0242529
2.59588	-0.024527
2.59755	-0.024801
2.59922	-0.0250065
2.60088	-0.0251892
2.60255	-0.0252806
2.60422	-0.0253034
2.60588	-0.0252349
2.60755	-0.0250751
2.60922	-0.024801
2.61088	-0.0244356
2.61255	-0.0239789
2.61422	-0.0234536
2.61588	-0.0229055
2.61755	-0.0224031
2.61922	-0.0219464
2.62088	-0.0216267
2.62255	-0.0214668
2.62422	-0.021444
2.62588	-0.021581
2.62755	-0.0218779
2.62922	-0.0222661
2.63088	-0.0227
2.63255	-0.0231796
2.63422	-0.0236135
2.63588	-0.0240017
2.63755	-0.0242986
2.63922	-0.024527
2.64088	-0.024664
2.64255	-0.0247553
2.64422	-0.0247782
2.64588	-0.0247782
2.64755	-0.024801
2.64922	-0.0248239
2.65088	-0.0248924
2.65255	-0.0249837
2.65422	-0.0251207
2.65588	-0.0252806
2.65755	-0.0254633
2.65922	-0.025646
2.66088	-0.0258058
2.66255	-0.02592
2.66422	-0.0260114
2.66588	-0.0260114
2.66755	-0.0259885
2.66922	-0.0258972
2.67088	-0.0257373
2.67255	-0.0255546
2.67422	-0.0253263
2.67588	-0.0250522
2.67755	-0.0247553
2.67922	-0.0244585
2.68088	-0.0241844
2.68255	-0.0239104
2.68422	-0.0237048
2.68588	-0.023545
2.68755	-0.0234308
2.68922	-0.023408
2.69088	-0.0234536
2.69255	-0.0235221
2.69422	-0.0236135
2.69588	-0.0236592
2.69755	-0.0237048
2.69922	-0.0237048
2.70088	-0.0236592
2.70255	-0.0236135
2.70422	-0.0235678
2.70588	-0.0234993
2.70755	-0.0234765
2.70922	-0.0234765
2.71088	-0.0234993
2.71255	-0.023545
2.71422	-0.0236363
2.71588	-0.0237277
2.71755	-0.0238419
2.71922	-0.0239789
2.72088	-0.0241159
2.72255	-0.0242529
2.72422	-0.0244356
2.72588	-0.0246412
2.72755	-0.0248467
2.72922	-0.0250522
2.73088	-0.0252578
2.73255	-0.0254404
2.73422	-0.0256003
2.73588	-0.0257145
2.73755	-0.025783
2.73922	-0.0258058
2.74088	-0.025783
2.74255	-0.0256917
2.74422	-0.0255775
2.74588	-0.0253948
2.74755	-0.0251664
2.74922	-0.0249152
2.75088	-0.024664
2.75255	-0.0243899
2.75422	-0.0241159
2.75588	-0.0239104
2.75755	-0.0237505
2.75922	-0.0236592
2.76088	-0.0236592
2.76255	-0.0237277
2.76422	-0.0239104
2.76588	-0.0241387
2.76755	-0.0244585
2.76922	-0.024801
2.77088	-0.0251664
2.77255	-0.0255318
2.77422	-0.0258515
2.77588	-0.0261256
2.77755	-0.0263311
2.77922	-0.0264681
2.78088	-0.0265366
2.78255	-0.0265138
2.78422	-0.0264224
2.78588	-0.0262854
2.78755	-0.0261256
2.78922	-0.0259429
2.79088	-0.0257373
2.79255	-0.0255775
2.79422	-0.0254404
2.79588	-0.0253719
2.79755	-0.0253491
2.79922	-0.0254176
2.80088	-0.0255546
2.80255	-0.0257145
2.80422	-0.02592
2.80588	-0.0261484
2.80755	-0.0263539
2.80922	-0.0265366
2.81088	-0.0266508
2.81255	-0.0266965
2.81422	-0.0266736
2.81588	-0.0266051
2.81755	-0.026491
2.81922	-0.0263539
2.82088	-0.0261941
2.82255	-0.0260342
2.82422	-0.0258972
2.82588	-0.025783
2.82755	-0.0257145
2.82922	-0.0256688
2.83088	-0.025646
2.83255	-0.0255775
2.83422	-0.0254633
2.83588	-0.0253034
2.83755	-0.0250751
2.83922	-0.024801
2.84088	-0.024527
2.84255	-0.0242529
2.84422	-0.0240246
2.84588	-0.0239104
2.84755	-0.023956
2.84922	-0.0241844
2.85088	-0.0245955
2.85255	-0.0251436
2.85422	-0.025783
2.85588	-0.0264681
2.85755	-0.0271076
2.85922	-0.0276785
2.86088	-0.0281352
2.86255	-0.0284549
2.86422	-0.0286376
2.86588	-0.0287061
2.86755	-0.0287061
2.86922	-0.0286376
2.87088	-0.0285691
2.87255	-0.0285234
2.87422	-0.0284778
2.87588	-0.0284549
2.87755	-0.0284549
2.87922	-0.0284549
2.88088	-0.0284549
2.88255	-0.0284321
2.88422	-0.0283864
2.88588	-0.0283179
2.88755	-0.0282037
2.88922	-0.0280439
2.89088	-0.0278155
2.89255	-0.0275871
2.89422	-0.0273131
2.89588	-0.0270619
2.89755	-0.0268335
2.89922	-0.0266508
2.90088	-0.0265366
2.90255	-0.0265138
2.90422	-0.0265823
2.90588	-0.0267193
2.90755	-0.0269249
2.90922	-0.0271532
2.91088	-0.0273588
2.91255	-0.0275643
2.91422	-0.027747
2.91588	-0.027884
2.91755	-0.0279754
2.91922	-0.0280667
2.92088	-0.0281124
2.92255	-0.0281809
2.92422	-0.0282494
2.92588	-0.0283408
2.92755	-0.0284549
2.92922	-0.0286148
2.93088	-0.0287518
2.93255	-0.0289117
2.93422	-0.0290487
2.93588	-0.0291629
2.93755	-0.0292086
2.93922	-0.0292086
2.94088	-0.02914
2.94255	-0.0290487
2.94422	-0.0289117
2.94588	-0.0287518
2.94755	-0.0286148
2.94922	-0.0285463
2.95088	-0.0285234
2.95255	-0.0285691
2.95422	-0.0286833
2.95588	-0.0288432
2.95755	-0.0290487
2.95922	-0.0292314
2.96088	-0.0293913
2.96255	-0.0295054
2.96422	-0.0295511
2.96588	-0.0295511
2.96755	-0.0294826
2.96922	-0.0293913
2.97088	-0.0292771
2.97255	-0.0291857
2.97422	-0.02914
2.97588	-0.0291172
2.97755	-0.0291172
2.97922	-0.02914
2.98088	-0.0292086
2.98255	-0.0292771
2.98422	-0.0293227
2.98588	-0.0293684
2.98755	-0.0293913
2.98922	-0.0293456
2.99088	-0.0292771
2.99255	-0.0291857
2.99422	-0.0290944
2.99588	-0.0289802
2.99755	-0.0288888
2.99922	-0.0288203
3.00088	-0.0287747
3.00255	-0.0287747
3.00422	-0.0288203
3.00588	-0.0289117
3.00755	-0.029003
3.00922	-0.0290944
3.01088	-0.0291857
3.01255	-0.0292314
3.01422	-0.0292771
3.01588	-0.0292999
3.01755	-0.0292999
3.01922	-0.0292999
3.02088	-0.0293227
3.02255	-0.0293684
3.02422	-0.0294369
3.02588	-0.0295511
3.02755	-0.029711
3.02922	-0.0298937
3.03088	-0.0300992
3.03255	-0.0302819
3.03422	-0.0304646
3.03588	-0.0306245
3.03755	-0.0307386
3.03922	-0.03083
3.04088	-0.0308528
3.04255	-0.0308072
3.04422	-0.0306473
3.04588	-0.0303504
3.04755	-0.0298708
3.04922	-0.0292314
3.05088	-0.0284321
3.05255	-0.0275186
3.05422	-0.0265595
3.05588	-0.0256003
3.05755	-0.0247325
3.05922	-0.0241159
3.06088	-0.0237733
3.06255	-0.0237962
3.06422	-0.0242073
3.06588	-0.024938
3.06755	-0.02592
3.06922	-0.0270162
3.07088	-0.0281809
3.07255	-0.0292771
3.07422	-0.0302362
3.07588	-0.0310127
3.07755	-0.0315836
3.07922	-0.0319033
3.08088	-0.0320175
3.08255	-0.0319947
3.08422	-0.0318577
3.08588	-0.0316521
3.08755	-0.0314238
3.08922	-0.0311725
3.09088	-0.0309442
3.09255	-0.0307158
3.09422	-0.0305559
3.09588	-0.0304189
3.09755	-0.0303276
3.09922	-0.0303047
3.10088	-0.0303047
3.10255	-0.0303276
3.10422	-0.0303732
3.10588	-0.0303961
3.10755	-0.0304189
3.10922	-0.0304418
3.11088	-0.0304646
3.11255	-0.0304646
3.11422	-0.0304418
3.11588	-0.0304189
3.11755	-0.0303961
3.11922	-0.0303504
3.12088	-0.0303047
3.12255	-0.0302362
3.12422	-0.0301906
3.12588	-0.0301449
3.12755	-0.030122
3.12922	-0.0301449
3.13088	-0.0302134
3.13255	-0.0303504
3.13422	-0.0305559
3.13588	-0.0308072
3.13755	-0.031104
3.13922	-0.0314009
3.14088	-0.0316521
3.14255	-0.031812
3.14422	-0.0318577
3.14588	-0.031812
3.14755	-0.0316293
3.14922	-0.0313552
3.15088	-0.0309898
3.15255	-0.0305559
3.15422	-0.0300992
3.15588	-0.0296881
3.15755	-0.0293227
3.15922	-0.029003
3.16088	-0.0287975
3.16255	-0.0286833
3.16422	-0.0286833
3.16588	-0.028729
3.16755	-0.028866
3.16922	-0.0290259
3.17088	-0.0292086
3.17255	-0.0293913
3.17422	-0.0295283
3.17588	-0.0296196
3.17755	-0.0296653
3.17922	-0.0296425
3.18088	-0.0295968
3.18255	-0.0295511
3.18422	-0.0295283
3.18588	-0.0295511
3.18755	-0.0296196
3.18922	-0.0297795
3.19088	-0.029985
3.19255	-0.0302819
3.19422	-0.0305788
3.19588	-0.0308985
3.19755	-0.0311954
3.19922	-0.0314009
3.20088	-0.0315608
3.20255	-0.0316064
3.20422	-0.0315608
3.20588	-0.0314466
3.20755	-0.0312867
3.20922	-0.031104
3.21088	-0.030967
3.21255	-0.0308528
3.21422	-0.0308072
3.21588	-0.03083
3.21755	-0.0308757
3.21922	-0.030967
3.22088	-0.0310584
3.22255	-0.0311269
3.22422	-0.0311497
3.22588	-0.0311269
3.22755	-0.0310355
3.22922	-0.0309213
3.23088	-0.0307843
3.23255	-0.0306701
3.23422	-0.0305788
3.23588	-0.0305559
3.23755	-0.0305788
3.23922	-0.0306473
3.24088	-0.0307843
3.24255	-0.030967
3.24422	-0.0311725
3.24588	-0.0314009
3.24755	-0.0316293
3.24922	-0.0318577
3.25088	-0.0320632
3.25255	-0.0322459
3.25422	-0.0323601
3.25588	-0.0324286
3.25755	-0.0324057
3.25922	-0.0323372
3.26088	-0.0321774
3.26255	-0.0319262
3.26422	-0.0316064
3.26588	-0.0311954
3.26755	-0.0307158
3.26922	-0.0302134
3.27088	-0.0296653
3.27255	-0.0291172
3.27422	-0.0286148
3.27588	-0.0281581
3.27755	-0.0278155
3.27922	-0.0275871
3.28088	-0.0275186
3.28255	-0.0275871
3.28422	-0.0278155
3.28588	-0.0281352
3.28755	-0.0285463
3.28922	-0.0290259
3.29088	-0.0294826
3.29255	-0.0298937
3.29422	-0.0302591
3.29588	-0.0305331
3.29755	-0.0307158
3.29922	-0.0308528
3.30088	-0.0309442
3.30255	-0.0310127
3.30422	-0.0310584
3.30588	-0.0311497
3.30755	-0.0312411
3.30922	-0.0313781
3.31088	-0.0315151
3.31255	-0.0316293
3.31422	-0.0317206
3.31588	-0.0317663
3.31755	-0.0317663
3.31922	-0.0317206
3.32088	-0.0316521
3.32255	-0.0315608
3.32422	-0.0314466
3.32588	-0.0313552
3.32755	-0.0312867
3.32922	-0.0312411
3.33088	-0.0312182
[truncated: 7,001 more rows]

## Sheet: Supp. Fig. 3a
Temperature	100-0	85-15	70-30	50-50	15-85	0-100
20.06	0.000953835	-0.00458824	0.00443584	0.00875852	0.00736205	0.0119723
20.97	-0.000861775	-0.00271106	0.00478683	0.00827055	0.00631137	0.0128084
21.96	-0.000163619	-0.0038504	0.00306874	0.0114145	0.0057672	0.0145075
22.97	-1.34635e-05	-0.00397277	0.00233228	0.010247	0.00637961	0.0115817
23.99	1.79768e-05	-0.00562104	0.0036623	0.0105118	0.00720847	0.012216
24.96	-0.00249652	-0.00438781	0.00334243	0.010333	0.00548246	0.0144059
25.96	-0.00240688	-0.00558325	0.00250358	0.0104422	0.00586315	0.0137998
27.01	-0.002743	-0.00564208	0.00218327	0.0112792	0.00696431	0.0128263
28.03	-0.003993	-0.00732619	0.0020117	0.00994731	0.00671423	0.0138661
28.98	-0.00354166	-0.00747906	0.00197627	0.01055	0.00669178	0.013483
29.97	-0.00357394	-0.00647191	0.00248672	0.0117786	0.00539852	0.0144643
30.97	-0.00420974	-0.00637359	0.00168391	0.0127415	0.00660988	0.0134285
31.96	-0.0057871	-0.00710076	0.000467955	0.0116724	0.00738962	0.0113608
32.96	-0.00410351	-0.00734473	-0.000146007	0.0103235	0.00547063	0.0121534
33.96	-0.003903	-0.00629067	0.000435581	0.0123377	0.00596096	0.0116671
34.95	-0.00395773	-0.00632924	0.00028614	0.00982648	0.00598515	0.0118267
35.95	-0.00442117	-0.00593648	-6.41253e-06	0.0107801	0.00536518	0.0118481
36.96	-0.00479984	-0.00784155	-0.000488362	0.0111871	0.00581631	0.0108298
37.96	-0.00380464	-0.00939707	0.000926038	0.0107291	0.00594082	0.0142618
38.98	-0.00378886	-0.00636216	-0.00125138	0.0126081	0.0051948	0.0120849
39.99	-0.00430705	-0.00833499	-5.53396e-05	0.0115888	0.0044376	0.0142404
40.98	-0.00535445	-0.00814072	-0.000176824	0.011092	0.00489918	0.0115856
42.01	-0.00314827	-0.00791899	-8.44485e-05	0.011739	0.0043181	0.0107617
42.95	-0.00261768	-0.00873422	0.000362173	0.012068	0.00661708	0.0134885
44	-0.00229464	-0.00407676	-0.00114406	0.011035	0.0053582	0.0128302
44.96	-0.000246941	-0.00675341	0.00114845	0.0117809	0.00712576	0.013954
45.97	0.00113275	-0.00627431	0.000622604	0.012583	0.00784842	0.0120002
46.95	0.00219215	-0.00556172	0.00374492	0.0128374	0.00881672	0.0131529
47.98	0.00419924	-0.00330544	0.00393134	0.0136488	0.0088288	0.0140026
48.96	0.00794802	-0.00232188	0.00468303	0.0145038	0.0101253	0.0163053
49.95	0.0129047	0.00201945	0.00861952	0.0162195	0.0121579	0.0172031
50.96	0.0188326	0.00390502	0.00995593	0.0171475	0.0137735	0.018256
51.98	0.0276449	0.00962572	0.014287	0.0214921	0.0159642	0.0213841
52.95	0.0393885	0.0112947	0.0205853	0.0221774	0.0191004	0.0226532
53.95	0.0534564	0.0179204	0.024986	0.0258348	0.02171	0.0239463
54.96	0.0703557	0.027255	0.0333029	0.0314512	0.0257274	0.0279349
55.99	0.0932276	0.0375378	0.0405149	0.0355798	0.0325331	0.0305394
56.95	0.121603	0.0501606	0.051882	0.0406009	0.0390718	0.0374587
57.97	0.160513	0.0664021	0.0659798	0.0478286	0.045492	0.0441999
58.95	0.206421	0.0903907	0.0861343	0.0548236	0.0587104	0.0494669
59.95	0.261801	0.11471	0.109637	0.0679402	0.0700278	0.0592122
60.96	0.324823	0.158339	0.14339	0.079176	0.0857817	0.0825746
61.97	0.395318	0.208469	0.182579	0.109573	0.106983	0.0984465
62.97	0.473439	0.269117	0.234298	0.134993	0.132171	0.11498
63.95	0.547032	0.340348	0.284963	0.164377	0.161287	0.135656
64.98	0.626987	0.421345	0.347264	0.203383	0.19241	0.161908
65.96	0.695034	0.492858	0.408147	0.237441	0.228304	0.19108
66.96	0.756883	0.570952	0.472608	0.285982	0.261618	0.200917
68.03	0.810482	0.643563	0.543024	0.345754	0.298593	0.237712
68.99	0.866147	0.699772	0.599524	0.40356	0.339567	0.280956
69.98	0.90334	0.751928	0.654974	0.453853	0.380071	0.325698
71	0.937714	0.790442	0.707755	0.518753	0.42592	0.374668
72	0.96724	0.827485	0.742173	0.573578	0.478038	0.42045
73	0.986318	0.866772	0.787864	0.616735	0.525346	0.469193
74	0.99421	0.893895	0.820779	0.665532	0.573786	0.525316
74.98	0.991052	0.919558	0.847759	0.711807	0.630092	0.582796
75.98	0.991843	0.933012	0.874511	0.741518	0.680262	0.626544
76.98	0.994847	0.952237	0.897497	0.772222	0.727057	0.670895
78.04	1	0.96338	0.917084	0.801224	0.778195	0.717853
78.96	0.99873	0.974933	0.945176	0.819213	0.815463	0.753509
79.99	0.994898	0.987081	0.955604	0.842202	0.85171	0.786948
81.05	0.985748	0.986665	0.973782	0.869297	0.881029	0.808563
81.99	0.993662	0.990722	0.981366	0.887634	0.909952	0.838541
83	0.985765	0.994565	0.992966	0.900088	0.933299	0.856451
84.01	0.981066	0.997463	0.998998	0.916032	0.955654	0.881455
84.96	0.972431	1	1	0.925479	0.966617	0.896819
85.99	0.95838	0.997109	0.998943	0.936424	0.983346	0.903953
86.97	0.958368	0.990911	0.992279	0.943933	0.988589	0.972877
88	0.960485	0.981873	0.988914	0.936598	0.995468	0.984079
88.96	0.954205	0.986644	0.975453	0.939211	0.997875	0.995056
89.96	0.944161	0.972509	0.97197	1	1	0.998551
90.97	0.92767	0.969308	0.960098	0.990709	0.993558	0.98522
91.97	0.921305	0.958364	0.943448	0.997351	0.989862	1
92.98	0.902872	0.941651	0.924791	0.982713	0.97941	0.995184
94.02	0.89683	0.931759	0.909549	0.977061	0.972784	0.980023
94.99	0.889292	0.920565	0.892973	0.964712	0.956323	0.970075
95.96	0.870912	0.903668	0.872055	0.94525	0.960584	0.95044
97.02	0.862197	0.894268	0.86094	0.927237	0.947149	0.926655
97.96	0.86449	0.878	0.850922	0.901914	0.936803	0.90658

## Sheet: Supp. Fig. 3b
A2AAR-ZM241385 (POPC:POPS)								A2AAR-NECA (POPC:POPS)
	Trial 1	Trial 2	Trial 3	Average	s.e.m.				Trial 1	Trial 2	Trial 3	average	s.e.m
100-0	64.12	65.23	64.61	64.655	0.601671			100-0	61.69	61.68	61.25	61.54	0.145029
85-15	67	67.46	65.45	66.635	0.356499			85-15	62.28	62.65	63.08	62.67	0.231157
70-30	68.3	69.91	67.69	68.635	0.545749			70-30	67.02	64.98	66.9	66.3	0.660908
50-50	70.26	70.36	71.01	70.545	0.163987			50-50	66.29	65.41	66.03	65.91	0.261024
15-85	76.03	71.11	72.77	73.3025	1.04227			15-85	68.83	69.02	70.39	69.4133	0.491404
0-100	75.39	73.89	73.2	74.16	0.603614			0-100	73.7	73.25	72.61	73.1867	0.316245
A2AAR-ZM241385 (POPC:POPA)								A2AAR-NECA (POPC:POPA)
	Trial 1	Trial 2	Trial 3	Average	s.e.m.				Trial 1	Trial 2	Trial 3	Average	s.e.m.
100-0	64.12	65.23	63.27	64.655	0.601671			100-0	61.69	61.68	61.25	61.54	0.145029
85-15	66.24	66.1	66.37	66.2367	0.0636542			85-15	64.16	63.18	62.88	63.4067	0.386494
70-30	66.55	66.61	65.26	66.14	0.359537			70-30	63.43	63.9	63.35	63.56	0.171561
50-50	67.95	67.8	67.64	67.7967	0.0730804			50-50	66.27	66.87	67.7	66.9467	0.414581
15-85	68.24	69.18	68	68.4733	0.293989			15-85	67.66	67.24	67.5	67.4667	0.122384
0-100	69.39	70.58	70.03	70	0.280753			0-100	69.36	68.43	67.87	68.5533	0.434524
A2AAR-ZM241385 (POPE:POPS)								A2AAR-NECA (POPE:POPS)
POPE:POPS	Trial 1	Trial 2	trial 3	average	s.e.m.				Trial 1	Trial 2	Trial 3	average	s.e.m.
100-0	63.08	63.75	58.93	61.92	1.50746			100-0	58.83	59.49	59.49	59.27	0.22
85-15	62.55	63.59	59.86	62	1.11132			85-15	65.67	64.97	64.75	65.13	0.277369
70-30	65.85	65.46	62.91	64.74	0.9219			70-30	64.08	62.7	63.33	63.37	0.398873
50-50	68.42	67.14	67.41	67.6567	0.389544			50-50	64.35	64.26	63.72	64.11	0.196723
15-85	70.47	71.69	70	70.72	0.50362			15-85	70.92	68.46	67.94	69.1067	0.919009
0-100	75.39	75.03	73.2	74.54	0.678012			0-100	73.7	73.25	72.61	73.1867	0.316245
A2AAR-ZM241385 (POPC:POPG)									A2AAR-NECA (POPC:POPG)
POPC: POPG	Trial 1	Trial 2	Trial 3	Average	s.e.m.				Trial 1	Trial 2	Trial 3	Averge	s.e.m.
100-0	66.11	65.95	64.32	65.46	0.571868			100-0	61.69	61.68	61.25	61.54	0.145029
85-15	64.12	65.57	65.42	65.0367	0.460374			85-15	62.67	62.87	62.77	62.77	0.057735
70-30	65.69	67.31	67.17	66.7233	0.518245			70-30	63.88	62.7	62.87	63.15	0.368284
50-50	67.08	66.28	67.76	67.04	0.427707			50-50	64.54	64.01	64.38	64.31	0.15695
15-85	67.39	67.52	69	67.97	0.516366			15-85	64.63	65.26	65.73	65.2067	0.31866
0-100	67.46	68.18	69.8	68.48	0.691954			0-100	66.53	65.71	65.7	65.98	0.275015

## Sheet: Supp. Fig. 4
Temperature	CD at wavelength 222 nm						Wavelength	CD at 10			CD at 90
10	-38.4328						280	-0.0262945		280	0.276707
11	-38.0056						279	0.00743711		279	-0.0141532
12	-37.938						278	-0.0325891		278	0.316985
13	-38.1166						277	-0.209822		277	0.145401
14	-37.7817						276	0.0144451		276	0.175241
15	-37.5635						275	-0.0733282		275	0.128853
16	-37.715						274	-0.0716693		274	0.206244
17	-37.4445						273	-0.154415		273	0.0943127
18	-37.2519						272	-0.155585		272	0.0463206
19	-37.2241						271	-0.296494		271	0.231188
20	-37.0295						270	-0.152536		270	-0.0818191
21	-37.2743						269	-0.0117156		269	0.424798
22	-36.9504						268	0.0437105		268	-0.0287219
23	-36.985						267	-0.239474		267	-0.117899
24	-36.9361						266	-0.0420272		266	0.174902
25	-36.8317						265	-0.213806		265	0.0550745
26	-36.8176						264	0.118757		264	0.445131
27	-37.1755						263	-0.188561		263	-0.22057
28	-36.773						262	0.000433103		262	0.38451
29	-36.6331						261	-0.0596538		261	-0.141415
30	-36.8131						260	-0.186845		260	0.306644
31	-36.5343						259	-0.256459		259	0.0580235
32	-36.2954						258	0.0431123		258	-0.0412566
33	-36.1524						257	-0.132834		257	0.0944818
34	-36.2209						256	-0.198791		256	0.0503157
35	-36.0729						255	0.0936308		255	0.35691
36	-36.1639						254	0.107156		254	0.127605
37	-35.939						253	-0.251548		253	0.0551977
38	-35.7346						252	-0.255067		252	0.0102248
39	-35.9209						251	-0.013009		251	0.0370655
40	-35.2647						250	-0.22998		250	-0.0343324
41	-35.6329						249	-0.52065		249	-0.039333
42	-35.273						248	-0.651776		248	-0.413097
43	-35.2937						247	-0.676139		247	-0.084722
44	-35.202						246	-0.835289		246	-0.362528
45	-35.191						245	-1.05132		245	-0.824795
46	-34.9138						244	-1.68923		244	-1.14497
47	-34.9554						243	-2.13157		243	-1.76704
48	-34.7622						242	-2.7414		242	-2.31753
49	-34.7742						241	-3.5762		241	-2.69656
50	-34.3997						240	-4.61686		240	-3.4857
51	-34.5517						239	-5.79411		239	-4.60514
52	-34.2319						238	-7.43099		238	-5.89505
53	-34.0779						237	-8.9943		237	-7.43758
54	-34.0579						236	-10.7668		236	-9.01794
55	-33.7769						235	-12.5836		235	-10.5104
56	-33.6965						234	-14.9195		234	-12.531
57	-33.4224						233	-17.6038		233	-14.6872
58	-33.0719						232	-20.2232		232	-17.3318
59	-33.1557						231	-22.9243		231	-19.3346
60	-32.9504						230	-25.6123		230	-21.7457
61	-32.7293						229	-28.0004		229	-23.747
62	-32.0431						228	-30.8367		228	-26.5187
63	-32.1301						227	-32.8461		227	-28.1103
64	-31.954						226	-34.5265		226	-29.5595
65	-31.7448						225	-36.2379		225	-30.4445
66	-31.0398						224	-37.2236		224	-31.6862
67	-30.8233						223	-38.0431		223	-32.3563
68	-30.8764						222	-38.4328		222	-32.6814
69	-31.0035						221	-38.3728		221	-33.0404
70	-30.7266						220	-38.3013		220	-32.7231
71	-29.6744						219	-37.6994		219	-32.0301
72	-29.5737						218	-37.2562		218	-31.4251
73	-28.6507						217	-37.05		217	-31.3833
74	-28.6743						216	-36.2279		216	-30.7416
75	-28.3978						215	-35.6303		215	-30.9192
76	-27.7445						214	-35.8539		214	-30.8402
77	-27.2816						213	-37.1268		213	-31.4853
78	-26.0555						212	-36.2771		212	-30.7571
79	-26.4381						211	-37.1378		211	-32.979
80	-25.7197						210	-37.3676		210	-32.1284
81	-25.296						209	-38.0503		209	-31.7369
82	-24.6295						208	-36.1697		208	-33.9435
83	-24.3608						207	-32.9919		207	-28.6763
84	-23.3193						206	-27.011		206	-24.5315
85	-22.8367						205	-15.2356		205	-14.7649
86	-22.4968						204	-4.72803		204	-2.96994
87	-21.2265						203	13.9078		203	17.5418
88	-19.925						202	19.7452		202	35.9337
89	-19.5032						201	40.6965		201	42.1001
90	-19.1889						200	6.83284		200	19.2699

## Sheet: Supp. Fig. 9
A2AAR-miniGs in POPC nanodiscs				miniGs
Volume	Absorbance			Volume	Absorbance
-0.007314	0			-0.007313	0
-0.006432	0.033343			-0.006452	0.753755
-0.005549	0.031501			-0.005591	0.753629
-0.004667	0.030273			-0.00473	0.753766
-0.003784	0.029509			-0.003869	0.753767
-0.002901	0.028429			-0.003009	0.753856
-0.002019	0.027075			-0.002148	0.753876
-0.001136	0.026318			-0.001287	0.753646
-0.000254	0.025947			-0.000426	0.753796
0.000629	0.025188			0.000435	0.753996
0.001512	0.024233			0.001296	0.754099
0.002394	0.023251			0.002157	0.754309
0.003277	0.022251			0.003018	0.754143
0.004159	0.021272			0.003879	0.753788
0.005042	0.020126			0.00474	0.753791
0.005925	0.018678			0.005601	0.754185
0.006807	0.017279			0.006462	0.754717
0.00769	0.016393			0.007323	0.755258
0.008572	0.015864			0.008184	0.755746
0.009455	0.015026			0.009045	0.756021
0.010337	0.013549			0.009906	0.755853
0.01122	0.012444			0.010767	0.75652
0.012103	0.011655			0.011627	0.756848
0.012985	0.011151			0.012488	0.757218
0.013868	0.010447			0.013349	0.757812
0.01475	0.009548			0.01421	0.758316
0.015633	0.008488			0.015071	0.758299
0.016516	0.007474			0.015932	0.75876
0.017398	0.00665			0.016793	0.758586
0.018281	0.005888			0.017654	0.758142
0.019163	0.006131			0.018515	0.758678
0.020046	0.004904			0.019376	0.759467
0.020929	0.005239			0.020237	0.759284
0.021811	0.005029			0.021098	0.75808
0.022694	0.005012			0.021959	0.758264
0.023576	0.005065			0.02282	0.759058
0.024459	0.005033			0.023681	0.758966
0.025341	0.005357			0.024542	0.759221
0.026224	0.004867			0.025402	0.759653
0.027107	0.004099			0.026263	0.759992
0.027989	0.003694			0.027124	0.76052
0.028872	0.003456			0.027985	0.761912
0.029754	0.003556			0.028846	0.762425
0.030637	0.003926			0.029707	0.762223
0.03152	0.00434			0.030568	0.761677
0.032402	0.00478			0.031429	0.761654
0.033285	0.005521			0.03229	0.761714
0.034167	0.006045			0.033151	0.761684
0.03505	0.007008			0.034012	0.762131
0.035933	0.006474			0.034873	0.762501
0.036815	0.007044			0.035734	0.762391
0.037698	0.007296			0.036595	0.762565
0.03858	0.007253			0.037456	0.762793
0.039463	0.007301			0.038317	0.763002
0.040345	0.007209			0.039178	0.763179
0.041228	0.007268			0.040038	0.762835
0.042111	0.007683			0.040899	0.762857
0.042993	0.006431			0.04176	0.762564
0.043876	0.006794			0.042621	0.76262
0.044758	0.006905			0.043482	0.762384
0.045641	0.007114			0.044343	0.761772
0.046524	0.007769			0.045204	0.761644
0.047406	0.008413			0.046065	0.761716
0.048289	0.008427			0.046926	0.760828
0.049171	0.007847			0.047787	0.760633
0.050054	0.006548			0.048648	0.760561
0.050937	0.006859			0.049509	0.760165
0.051819	0.0072			0.05037	0.759526
0.052702	0.007966			0.051231	0.758986
0.053584	0.008541			0.052092	0.758527
0.054467	0.008742			0.052953	0.759056
0.055349	0.009079			0.053813	0.759696
0.056232	0.009616			0.054674	0.759505
0.057115	0.010455			0.055535	0.758918
0.057997	0.010069			0.056396	0.758073
0.05888	0.009578			0.057257	0.757068
0.059762	0.010013			0.058118	0.756562
0.060645	0.010817			0.058979	0.756473
0.061528	0.011122			0.05984	0.757166
0.06241	0.010927			0.060701	0.757064
0.063293	0.011078			0.061562	0.756795
0.064175	0.011644			0.062423	0.756132
0.065058	0.012257			0.063284	0.754938
0.065941	0.012704			0.064145	0.754123
0.066823	0.013016			0.065006	0.754775
0.067706	0.013381			0.065867	0.753609
0.068588	0.013864			0.066728	0.753145
0.069471	0.014295			0.067588	0.753408
0.070353	0.014525			0.068449	0.753687
0.071236	0.014909			0.06931	0.753748
0.072119	0.015368			0.070171	0.754015
0.073001	0.0156			0.071032	0.754435
0.073884	0.015793			0.071893	0.754541
0.074766	0.016091			0.072754	0.753645
0.075649	0.016861			0.073615	0.753396
0.076532	0.017386			0.074476	0.753596
0.077414	0.017235			0.075337	0.753852
0.078297	0.017562			0.076198	0.754053
0.079179	0.017656			0.077059	0.754099
0.080062	0.01838			0.07792	0.754073
0.080945	0.017776			0.078781	0.752618
0.081827	0.017174			0.079642	0.751782
0.08271	0.01679			0.080503	0.751225
0.083592	0.016579			0.081364	0.750461
0.084475	0.016444			0.082224	0.749744
0.085357	0.016609			0.083085	0.749907
0.08624	0.017643			0.083946	0.74915
0.087123	0.016557			0.084807	0.748591
0.088005	0.016453			0.085668	0.748219
0.088888	0.016231			0.086529	0.747942
0.08977	0.01635			0.08739	0.747673
0.090653	0.016426			0.088251	0.74727
0.091536	0.016418			0.089112	0.746668
0.092418	0.016627			0.089973	0.746635
0.093301	0.016961			0.090834	0.746449
0.094183	0.016796			0.091695	0.747273
0.095066	0.016375			0.092556	0.748314
0.095949	0.015902			0.093417	0.749232
0.096831	0.015478			0.094278	0.750184
0.097714	0.014917			0.095139	0.751183
0.098596	0.014484			0.095999	0.751947
0.099479	0.01444			0.09686	0.753329
0.100361	0.014661			0.097721	0.754413
0.101244	0.014816			0.098582	0.755217
0.102127	0.015277			0.099443	0.756078
0.103009	0.014299			0.100304	0.757195
0.103892	0.013224			0.101165	0.758407
0.104774	0.013019			0.102026	0.759413
0.105657	0.013177			0.102887	0.759791
0.10654	0.012856			0.103748	0.760687
0.107422	0.012255			0.104609	0.761836
0.108305	0.012347			0.10547	0.762767
0.109187	0.012607			0.106331	0.763696
0.11007	0.012063			0.107192	0.765064
0.110953	0.011618			0.108053	0.765451
0.111835	0.011519			0.108914	0.766134
0.112718	0.011287			0.109775	0.766873
0.1136	0.010873			0.110635	0.7676
0.114483	0.010427			0.111496	0.768474
0.115365	0.010095			0.112357	0.769765
0.116248	0.010557			0.113218	0.771362
0.117131	0.010356			0.114079	0.772188
0.118013	0.010666			0.11494	0.77232
0.118896	0.010187			0.115801	0.774357
0.119778	0.010318			0.116662	0.776197
0.120661	0.009926			0.117523	0.77755
0.121544	0.009227			0.118384	0.778409
0.122426	0.00915			0.119245	0.77896
0.123309	0.008587			0.120106	0.779657
0.124191	0.008041			0.120967	0.779955
0.125074	0.006931			0.121828	0.780539
0.125957	0.005955			0.122689	0.781992
0.126839	0.005655			0.12355	0.783871
0.127722	0.00503			0.12441	0.785035
0.128604	0.004875			0.125271	0.785508
0.129487	0.005115			0.126132	0.786463
0.130369	0.004682			0.126993	0.787268
0.131252	0.005308			0.127854	0.788037
0.132135	0.004995			0.128715	0.789509
0.133017	0.005149			0.129576	0.790822
0.1339	0.005093			0.130437	0.792812
0.134782	0.004664			0.131298	0.795149
0.135665	0.004441			0.132159	0.796758
0.136548	0.004538			0.13302	0.79852
0.13743	0.004533			0.133881	0.799497
0.138313	0.003985			0.134742	0.801086
0.139195	0.002696			0.135603	0.802635
0.140078	0.001914			0.136464	0.804407
0.140961	0.002805			0.137325	0.806391
0.141843	0.002869			0.138185	0.808626
0.142726	0.002902			0.139046	0.811619
0.143608	0.002495			0.139907	0.813595
0.144491	0.001823			0.140768	0.815859
0.145373	0.001556			0.141629	0.817751
0.146256	0.000845			0.14249	0.819933
0.147139	0			0.143351	0.822213
0.148021	0.000307			0.144212	0.824195
0.148904	0.000491			0.145073	0.82615
0.149786	0.000795			0.145934	0.827723
0.150669	0.00083			0.146795	0.830028
0.151552	0.000387			0.147656	0.831986
0.152434	3.1e-05			0.148517	0.83415
0.153317	0.000557			0.149378	0.836218
0.154199	0.001254			0.150239	0.837821
0.155082	0.00076			0.1511	0.839886
0.155965	0.000385			0.151961	0.842627
0.156847	0.000921			0.152821	0.84493
0.15773	0.000995			0.153682	0.846507
0.158612	0.000572			0.154543	0.847611
0.159495	0.000259			0.155404	0.8493
0.160377	0.000337			0.156265	0.851476
0.16126	0.000459			0.157126	0.853903
0.162143	3.1e-05			0.157987	0.856231
0.163025	0.000858			0.158848	0.857855
0.163908	0.001042			0.159709	0.859438
0.16479	0.001569			0.16057	0.861383
0.165673	0.001509			0.161431	0.863371
0.166556	0.001121			0.162292	0.865294
0.167438	0.001354			0.163153	0.867616
0.168321	0.001653			0.164014	0.869583
0.169203	0.001726			0.164875	0.871726
0.170086	0.001569			0.165736	0.874271
0.170969	0.002778			0.166596	0.87618
0.171851	0.003047			0.167457	0.878217
0.172734	0.003284			0.168318	0.880189
0.173616	0.0035			0.169179	0.882229
0.174499	0.003449			0.17004	0.884366
0.175381	0.003526			0.170901	0.885911
0.176264	0.004128			0.171762	0.888153
0.177147	0.004572			0.172623	0.889841
0.178029	0.005589			0.173484	0.891995
0.178912	0.005212			0.174345	0.894636
0.179794	0.004812			0.175206	0.896808
0.180677	0.004516			0.176067	0.898574
0.18156	0.004568			0.176928	0.89978
0.182442	0.004801			0.177789	0.90175
0.183325	0.004684			0.17865	0.903914
0.184207	0.004912			0.179511	0.906088
0.18509	0.00586			0.180371	0.907885
0.185972	0.005336			0.181232	0.909619
0.186855	0.0064			0.182093	0.911066
0.187738	0.008891			0.182954	0.912519
0.18862	0.011599			0.183815	0.914115
0.189503	0.014371			0.184676	0.915443
0.190385	0.01701			0.185537	0.915866
0.191268	0.019013			0.186398	0.915986
0.192151	0.022806			0.187259	0.91617
0.193033	0.027906			0.18812	0.916903
0.193916	0.032977			0.188981	0.917812
0.194798	0.03862			0.189842	0.918915
0.195681	0.044904			0.190703	0.91952
0.196564	0.05219			0.191564	0.920242
0.197446	0.060241			0.192425	0.920927
0.198329	0.068583			0.193286	0.922096
0.199211	0.077128			0.194147	0.923571
0.200094	0.085688			0.195007	0.924664
0.200976	0.094415			0.195868	0.925937
0.201859	0.103349			0.196729	0.927313
0.202742	0.111482			0.19759	0.928934
0.203624	0.119889			0.198451	0.931397
0.204507	0.128769			0.199312	0.932542
0.205389	0.137591			0.200173	0.932848
0.206272	0.145833			0.201034	0.933647
0.207155	0.153568			0.201895	0.934673
0.208037	0.161696			0.202756	0.936173
0.20892	0.170134			0.203617	0.936749
0.209802	0.176886			0.204478	0.93808
0.210685	0.182969			0.205339	0.939244
0.211568	0.189712			0.2062	0.939706
0.21245	0.196044			0.207061	0.940831
0.213333	0.2015			0.207922	0.941088
0.214215	0.206744			0.208782	0.941273
0.215098	0.211562			0.209643	0.94264
0.21598	0.216523			0.210504	0.944058
0.216863	0.221595			0.211365	0.945353
0.217746	0.226561			0.212226	0.948048
0.218628	0.23144			0.213087	0.950752
0.219511	0.236299			0.213948	0.954829
0.220393	0.241025			0.214809	0.958712
0.221276	0.245337			0.21567	0.961639
0.222159	0.250118			0.216531	0.964416
0.223041	0.254611			0.217392	0.966036
0.223924	0.25939			0.218253	0.967041
0.224806	0.264403			0.219114	0.969451
0.225689	0.26848			0.219975	0.972167
0.226572	0.272281			0.220836	0.974236
0.227454	0.27636			0.221697	0.975245
0.228337	0.279927			0.222558	0.976218
0.229219	0.283443			0.223418	0.977677
0.230102	0.287691			0.224279	0.97925
0.230984	0.29095			0.22514	0.980448
0.231867	0.294437			0.226001	0.981413
0.23275	0.297959			0.226862	0.98191
0.233632	0.301149			0.227723	0.981743
0.234515	0.304458			0.228584	0.983123
0.235397	0.308248			0.229445	0.985249
0.23628	0.311691			0.230306	0.987519
0.237163	0.313476			0.231167	0.989166
0.238045	0.31373			0.232028	0.990803
0.238928	0.314535			0.232889	0.992153
0.23981	0.315534			0.23375	0.993616
0.240693	0.316697			0.234611	0.995416
0.241576	0.316725			0.235472	0.997048
0.242458	0.315393			0.236333	0.998224
0.243341	0.313532			0.237193	0.999618
0.244223	0.311529			0.238054	1.00092
0.245106	0.310064			0.238915	1.00148
0.245988	0.306813			0.239776	1.00241
0.246871	0.302766			0.240637	1.0042
0.247754	0.298204			0.241498	1.00527
0.248636	0.292849			0.242359	1.00668
0.249519	0.286915			0.24322	1.00858
0.250401	0.281013			0.244081	1.01072
0.251284	0.275354			0.244942	1.01247
0.252167	0.26943			0.245803	1.01436
0.253049	0.264221			0.246664	1.01654
0.253932	0.258938			0.247525	1.01829
0.254814	0.253096			0.248386	1.02071
0.255697	0.247801			0.249247	1.02446
0.25658	0.24282			0.250108	1.02814
0.257462	0.237675			0.250969	1.03214
0.258345	0.232458			0.251829	1.03688
0.259227	0.227782			0.25269	1.04227
0.26011	0.223973			0.253551	1.0485
0.260992	0.220196			0.254412	1.05552
0.261875	0.215825			0.255273	1.06357
0.262758	0.212012			0.256134	1.07278
0.26364	0.208523			0.256995	1.08326
0.264523	0.205184			0.257856	1.09489
0.265405	0.201942			0.258717	1.10974
0.266288	0.198539			0.259578	1.12655
0.267171	0.194885			0.260439	1.14646
0.268053	0.192064			0.2613	1.16812
0.268936	0.189769			0.262161	1.19257
0.269818	0.187013			0.263022	1.21817
0.270701	0.184418			0.263883	1.24611
0.271584	0.181656			0.264744	1.27605
0.272466	0.178734			0.265604	1.30909
0.273349	0.176375			0.266465	1.34304
0.274231	0.174025			0.267326	1.37867
0.275114	0.171763			0.268187	1.4172
0.275996	0.170038			0.269048	1.45888
0.276879	0.168423			0.269909	1.50199
0.277762	0.167281			0.27077	1.54767
0.278644	0.166052			0.271631	1.5961
0.279527	0.164434			0.272492	1.64636
0.280409	0.162967			0.273353	1.70102
0.281292	0.162182			0.274214	1.75847
0.282175	0.160774			0.275075	1.81978
0.283057	0.159538			0.275936	1.88481
0.28394	0.158394			0.276797	1.95448
0.284822	0.155738			0.277658	2.02925
0.285705	0.153563			0.278519	2.10929
0.286588	0.151839			0.279379	2.19514
0.28747	0.150464			0.28024	2.28701
0.288353	0.149865			0.281101	2.38202
0.289235	0.149447			0.281962	2.4824
0.290118	0.148701			0.282823	2.589
0.291	0.147469			0.283684	2.69952
0.291883	0.146372			0.284545	2.81367
0.292766	0.145001			0.285406	2.93513
0.293648	0.144292			0.286267	3.06165
0.294531	0.143012			0.287128	3.19392
0.295413	0.140983			0.287989	3.33038
0.296296	0.13974			0.28885	3.47124
0.297179	0.138809			0.289711	3.6166
0.298061	0.137113			0.290572	3.76817
0.298944	0.136255			0.291433	3.92385
0.299826	0.135867			0.292294	4.08241
0.300709	0.134514			0.293155	4.24323
0.301592	0.133239			0.294015	4.40881
0.302474	0.132514			0.294876	4.57902
0.303357	0.131737			0.295737	4.74995
0.304239	0.13054			0.296598	4.92341
0.305122	0.129533			0.297459	5.10011
0.306004	0.128631			0.29832	5.27837
0.306887	0.128438			0.299181	5.45706
0.30777	0.128098			0.300042	5.63753
0.308652	0.127795			0.300903	5.81819
0.309535	0.127398			0.301764	5.99634
0.310417	0.1273			0.302625	6.16793
0.3113	0.128024			0.303486	6.32779
0.312183	0.128992			0.304347	6.49632
0.313065	0.129829			0.305208	6.67482
0.313948	0.131024			0.306069	6.85282
0.31483	0.13277			0.30693	7.02963
0.315713	0.135109			0.30779	7.20631
0.316596	0.13791			0.308651	7.38194
0.317478	0.139975			0.309512	7.55713
0.318361	0.14245			0.310373	7.73322
0.319243	0.145922			0.311234	7.90898
0.320126	0.148745			0.312095	8.08404
0.321008	0.152769			0.312956	8.25845
0.321891	0.157184			0.313817	8.43406
0.322774	0.161424			0.314678	8.60873
0.323656	0.165994			0.315539	8.7823
0.324539	0.171906			0.3164	8.95463
0.325421	0.178934			0.317261	9.12597
0.326304	0.186675			0.318122	9.29516
0.327187	0.19578			0.318983	9.46162
0.328069	0.206395			0.319844	9.62583
0.328952	0.21884			0.320705	9.78683
0.329834	0.232497			0.321566	9.94363
0.330717	0.247584			0.322426	10.096
0.3316	0.264837			0.323287	10.2439
0.332482	0.283713			0.324148	10.388
0.333365	0.305758			0.325009	10.5277
0.334247	0.331542			0.32587	10.6635
0.33513	0.360674			0.326731	10.7952
0.336012	0.393287			0.327592	10.9237
0.336895	0.429457			0.328453	11.0476
0.337778	0.470113			0.329314	11.1655
0.33866	0.514874			0.330175	11.2791
0.339543	0.563723			0.331036	11.3877
0.340425	0.618102			0.331897	11.4925
0.341308	0.677195			0.332758	11.5932
0.342191	0.742519			0.333619	11.6888
0.343073	0.813007			0.33448	11.7799
0.343956	0.889021			0.335341	11.8671
0.344838	0.97087			0.336201	11.9517
0.345721	1.057			0.337062	12.0329
0.346604	1.14878			0.337923	12.1104
0.347486	1.24616			0.338784	12.184
0.348369	1.34859			0.339645	12.2549
0.349251	1.45596			0.340506	12.3223
0.350134	1.5677			0.341367	12.3862
0.351016	1.68363			0.342228	12.4473
0.351899	1.80539			0.343089	12.5047
0.352782	1.93056			0.34395	12.5604
0.353664	2.06046			0.344811	12.6135
0.354547	2.19315			0.345672	12.6636
0.355429	2.32724			0.346533	12.7106
0.356312	2.46791			0.347394	12.7553
0.357195	2.61081			0.348255	12.7973
0.358077	2.75717			0.349116	12.8371
0.35896	2.90668			0.349976	12.8752
0.359842	3.05901			0.350837	12.9121
0.360725	3.21375			0.351698	12.9481
0.361608	3.37113			0.352559	12.9832
0.36249	3.53099			0.35342	13.0159
0.363373	3.69224			0.354281	13.0466
0.364255	3.85518			0.355142	13.0752
0.365138	4.01883			0.356003	13.101
0.36602	4.1865			0.356864	13.124
0.366903	4.35504			0.357725	13.1465
0.367786	4.52497			0.358586	13.1686
0.368668	4.69812			0.359447	13.1887
0.369551	4.87185			0.360308	13.2072
0.370433	5.04704			0.361169	13.2241
0.371316	5.22265			0.36203	13.24
0.372199	5.39978			0.362891	13.2548
0.373081	5.57737			0.363752	13.2684
0.373964	5.75561			0.364612	13.2813
0.374846	5.9312			0.365473	13.2923
0.375729	6.09753			0.366334	13.3019
0.376612	6.25491			0.367195	13.3103
0.377494	6.42047			0.368056	13.3174
0.378377	6.59502			0.368917	13.3232
0.379259	6.76931			0.369778	13.3269
0.380142	6.94192			0.370639	13.3312
0.381024	7.11255			0.3715	13.3333
0.381907	7.28183			0.372361	13.3359
0.38279	7.44894			0.373222	13.3379
0.383672	7.61339			0.374083	13.3373
0.384555	7.77588			0.374944	13.3365
0.385437	7.93443			0.375805	13.3334
0.38632	8.08948			0.376666	13.3308
0.387203	8.24285			0.377527	13.3267
0.388085	8.39102			0.378387	13.3209
0.388968	8.53563			0.379248	13.3142
0.38985	8.67693			0.380109	13.3061
0.390733	8.81365			0.38097	13.2964
0.391616	8.9466			0.381831	13.2867
0.392498	9.07511			0.382692	13.2758
0.393381	9.19895			0.383553	13.2642
0.394263	9.31921			0.384414	13.2513
0.395146	9.43524			0.385275	13.2381
0.396028	9.54562			0.386136	13.2248
0.396911	9.65164			0.386997	13.2111
0.397794	9.75282			0.387858	13.1969
0.398676	9.85001			0.388719	13.1816
0.399559	9.94186			0.38958	13.1653
0.400441	10.0311			0.390441	13.1484
0.401324	10.1158			0.391302	13.1312
0.402207	10.1974			0.392163	13.1141
0.403089	10.2757			0.393023	13.0979
0.403972	10.3491			0.393884	13.0817
0.404854	10.4181			0.394745	13.0648
0.405737	10.4849			0.395606	13.047
0.406619	10.5489			0.396467	13.0282
0.407502	10.6092			0.397328	13.0089
0.408385	10.6663			0.398189	12.9891
0.409267	10.7203			0.39905	12.969
0.41015	10.7712			0.399911	12.9491
0.411032	10.8198			0.400772	12.9293
0.411915	10.8667			0.401633	12.9096
0.412798	10.9115			0.402494	12.8899
0.41368	10.9534			0.403355	12.87
0.414563	10.9934			0.404216	12.85
0.415445	11.0305			0.405077	12.8299
0.416328	11.0644			0.405938	12.8098
0.417211	11.0962			0.406798	12.7896
0.418093	11.1254			0.407659	12.7696
0.418976	11.1523			0.40852	12.7514
0.419858	11.1781			0.409381	12.7349
0.420741	11.2018			0.410242	12.7185
0.421623	11.2229			0.411103	12.7012
0.422506	11.2427			0.411964	12.683
0.423389	11.2614			0.412825	12.6653
0.424271	11.2777			0.413686	12.6476
0.425154	11.2918			0.414547	12.6301
0.426036	11.3038			0.415408	12.6116
0.426919	11.3139			0.416269	12.5928
0.427802	11.3228			0.41713	12.5746
0.428684	11.33			0.417991	12.5577
0.429567	11.3353			0.418852	12.5427
0.430449	11.3389			0.419713	12.5253
0.431332	11.3427			0.420573	12.5076
0.432215	11.3442			0.421434	12.4902
0.433097	11.3448			0.422295	12.4729
0.43398	11.3433			0.423156	12.4553
0.434862	11.3407			0.424017	12.4376
0.435745	11.3371			0.424878	12.419
0.436627	11.3316			0.425739	12.4018
0.43751	11.3248			0.4266	12.3839
0.438393	11.3177			0.427461	12.3667
0.439275	11.3093			0.428322	12.3501
0.440158	11.2988			0.429183	12.3321
0.44104	11.2873			0.430044	12.3146
0.441923	11.2748			0.430905	12.2956
0.442806	11.2622			0.431766	12.2775
0.443688	11.2476			0.432627	12.26
0.444571	11.2333			0.433488	12.2439
0.445453	11.2185			0.434348	12.2273
0.446336	11.2027			0.435209	12.2105
0.447219	11.1858			0.43607	12.1921
0.448101	11.1682			0.436931	12.1744
0.448984	11.1494			0.437792	12.1562
0.449866	11.1301			0.438653	12.1384
0.450749	11.1109			0.439514	12.1205
0.451631	11.0916			0.440375	12.1047
0.452514	11.0718			0.441236	12.0887
0.453397	11.0508			0.442097	12.0741
0.454279	11.0288			0.442958	12.0595
0.455162	11.0069			0.443819	12.0441
0.456044	10.9844			0.44468	12.0281
0.456927	10.9633			0.445541	12.0115
0.45781	10.9413			0.446402	11.9945
0.458692	10.9174			0.447263	11.9777
0.459575	10.8941			0.448124	11.9615
0.460457	10.8698			0.448984	11.945
0.46134	10.8455			0.449845	11.9293
0.462223	10.8206			0.450706	11.913
0.463105	10.7955			0.451567	11.8967
0.463988	10.7706			0.452428	11.8801
0.46487	10.7457			0.453289	11.864
0.465753	10.721			0.45415	11.8478
0.466635	10.6958			0.455011	11.832
0.467518	10.6702			0.455872	11.8154
0.468401	10.6446			0.456733	11.7983
0.469283	10.6188			0.457594	11.7807
0.470166	10.5922			0.458455	11.763
0.471048	10.564			0.459316	11.7462
0.471931	10.5356			0.460177	11.7288
0.472814	10.5079			0.461038	11.7109
0.473696	10.4795			0.461899	11.6931
0.474579	10.4496			0.462759	11.6769
0.475461	10.4204			0.46362	11.6619
0.476344	10.3908			0.464481	11.6458
0.477227	10.362			0.465342	11.6299
0.478109	10.3313			0.466203	11.614
0.478992	10.3024			0.467064	11.598
0.479874	10.2722			0.467925	11.5818
0.480757	10.2421			0.468786	11.5644
0.481639	10.2127			0.469647	11.5473
0.482522	10.1848			0.470508	11.5307
0.483405	10.1574			0.471369	11.5138
0.484287	10.1294			0.47223	11.4989
0.48517	10.0996			0.473091	11.4827
0.486052	10.0696			0.473952	11.4672
0.486935	10.0404			0.474813	11.4516
0.487818	10.0115			0.475674	11.4352
0.4887	9.98212			0.476535	11.418
0.489583	9.95202			0.477395	11.4006
0.490465	9.92289			0.478256	11.3842
0.491348	9.89349			0.479117	11.3688
0.492231	9.86403			0.479978	11.3525
0.493113	9.83481			0.480839	11.3371
0.493996	9.80476			0.4817	11.321
0.494878	9.77398			0.482561	11.3058
0.495761	9.74368			0.483422	11.2887
0.496643	9.71287			0.484283	11.272
0.497526	9.68298			0.485144	11.2546
0.498409	9.65328			0.486005	11.2368
0.499291	9.62243			0.486866	11.2192
0.500174	9.59132			0.487727	11.2019
0.501056	9.5613			0.488588	11.1859
0.501939	9.52942			0.489449	11.1696
0.502822	9.49773			0.49031	11.1544
0.503704	9.46454			0.49117	11.1385
0.504587	9.43175			0.492031	11.1222
0.505469	9.40044			0.492892	11.1071
0.506352	9.36868			0.493753	11.0906
0.507235	9.33683			0.494614	11.0746
0.508117	9.30481			0.495475	11.0589
0.509	9.27323			0.496336	11.0426
0.509882	9.24182			0.497197	11.0271
0.510765	9.2103			0.498058	11.0121
0.511647	9.17858			0.498919	10.9968
0.51253	9.14625			0.49978	10.9822
0.513413	9.113			0.500641	10.9673
0.514295	9.0791			0.501502	10.9529
0.515178	9.04556			0.502363	10.9368
0.51606	9.01204			0.503224	10.9223
0.516943	8.97863			0.504085	10.9077
0.517826	8.94637			0.504946	10.8927
0.518708	8.91385			0.505806	10.8778
0.519591	8.88052			0.506667	10.8626
0.520473	8.84842			0.507528	10.8491
0.521356	8.81725			0.508389	10.8355
0.522238	8.78559			0.50925	10.8225
0.523121	8.75471			0.510111	10.8092
0.524004	8.72291			0.510972	10.7966
0.524886	8.69079			0.511833	10.7844
0.525769	8.65861			0.512694	10.7714
0.526651	8.62678			0.513555	10.7584
0.527534	8.59528			0.514416	10.7455
0.528417	8.56375			0.515277	10.732
0.529299	8.53263			0.516138	10.7206
0.530182	8.502			0.516999	10.7092
0.531064	8.47074			0.51786	10.6968
0.531947	8.43865			0.518721	10.6849
0.53283	8.40619			0.519581	10.6739
0.533712	8.37455			0.520442	10.662
0.534595	8.34275			0.521303	10.6496
0.535477	8.31115			0.522164	10.6386
0.53636	8.28329			0.523025	10.6269
0.537243	8.25312			0.523886	10.6151
0.538125	8.22161			0.524747	10.6028
0.539008	8.18946			0.525608	10.5912
0.53989	8.15699			0.526469	10.5798
0.540773	8.12557			0.52733	10.5684
0.541655	8.09463			0.528191	10.5571
0.542538	8.06315			0.529052	10.5457
0.543421	8.03265			0.529913	10.5351
0.544303	8.00095			0.530774	10.5243
0.545186	7.96918			0.531635	10.5137
0.546068	7.93745			0.532496	10.5037
0.546951	7.9069			0.533356	10.493
0.547834	7.87515			0.534217	10.4814
0.548716	7.84479			0.535078	10.4714
0.549599	7.81445			0.535939	10.4604
0.550481	7.78496			0.5368	10.4496
0.551364	7.75538			0.537661	10.4393
0.552247	7.72565			0.538522	10.4297
0.553129	7.69582			0.539383	10.4202
0.554012	7.66565			0.540244	10.4106
0.554894	7.63521			0.541105	10.3999
0.555777	7.60476			0.541966	10.3891
0.556659	7.57444			0.542827	10.3782
0.557542	7.54407			0.543688	10.3676
0.558425	7.51421			0.544549	10.3571
0.559307	7.48417			0.54541	10.349
0.56019	7.4554			0.546271	10.3395
0.561072	7.42748			0.547132	10.3305
0.561955	7.39814			0.547992	10.3213
0.562838	7.36908			0.548853	10.3137
0.56372	7.34003			0.549714	10.3053
0.564603	7.31213			0.550575	10.2972
0.565485	7.28405			0.551436	10.2874
0.566368	7.25522			0.552297	10.2764
0.56725	7.2258			0.553158	10.266
0.568133	7.19686			0.554019	10.2566
0.569016	7.1682			0.55488	10.2475
0.569898	7.13949			0.555741	10.2386
0.570781	7.11164			0.556602	10.2294
0.571663	7.08433			0.557463	10.2197
0.572546	7.05659			0.558324	10.2116
0.573429	7.02905			0.559185	10.2027
0.574311	7.00197			0.560046	10.1936
0.575194	6.9749			0.560907	10.184
0.576076	6.94765			0.561767	10.1751
0.576959	6.92025			0.562628	10.1654
0.577842	6.89272			0.563489	10.1586
0.578724	6.86589			0.56435	10.1503
0.579607	6.8398			0.565211	10.1404
0.580489	6.81267			0.566072	10.1324
0.581372	6.78658			0.566933	10.1232
0.582255	6.76107			0.567794	10.1155
0.583137	6.73643			0.568655	10.1074
0.58402	6.71165			0.569516	10.1005
0.584902	6.68675			0.570377	10.0934
0.585785	6.66223			0.571238	10.0859
0.586667	6.63771			0.572099	10.0788
0.58755	6.61303			0.57296	10.0709
0.588433	6.58956			0.573821	10.0624
0.589315	6.56776			0.574682	10.054
0.590198	6.54635			0.575543	10.0461
0.59108	6.52321			0.576403	10.0383
0.591963	6.50013			0.577264	10.0315
0.592846	6.47792			0.578125	10.0243
0.593728	6.455			0.578986	10.0174
0.594611	6.43202			0.579847	10.0101
0.595493	6.40881			0.580708	10.0027
0.596376	6.38566			0.581569	9.99478
0.597259	6.36247			0.58243	9.98609
0.598141	6.33931			0.583291	9.97801
0.599024	6.31617			0.584152	9.97096
0.599906	6.2921			0.585013	9.96381
0.600789	6.26825			0.585874	9.95664
0.601671	6.24493			0.586735	9.95037
0.602554	6.22259			0.587596	9.94431
0.603437	6.1997			0.588457	9.93737
0.604319	6.17655			0.589318	9.93004
0.605202	6.15258			0.590178	9.92277
0.606084	6.13032			0.591039	9.91513
0.606967	6.10871			0.5919	9.90733
0.60785	6.08664			0.592761	9.90017
0.608732	6.06434			0.593622	9.89232
0.609615	6.04218			0.594483	9.88532
0.610497	6.02007			0.595344	9.87968
0.61138	5.99768			0.596205	9.87414
0.612262	5.97525			0.597066	9.86788
0.613145	5.95344			0.597927	9.86117
0.614028	5.93184			0.598788	9.8549
0.61491	5.91037			0.599649	9.84898
0.615793	5.88927			0.60051	9.84266
0.616675	5.86755			0.601371	9.83628
0.617558	5.84672			0.602232	9.82949
0.618441	5.82452			0.603093	9.82315
0.619323	5.80378			0.603953	9.81734
0.620206	5.78173			0.604814	9.81147
0.621088	5.75921			0.605675	9.80635
0.621971	5.73634			0.606536	9.79955
0.622854	5.71429			0.607397	9.79331
0.623736	5.69255			0.608258	9.78765
0.624619	5.67182			0.609119	9.78177
0.625501	5.65076			0.60998	9.77696
0.626384	5.62967			0.610841	9.7712
0.627266	5.60896			0.611702	9.76552
0.628149	5.58854			0.612563	9.76024
0.629032	5.56867			0.613424	9.75482
0.629914	5.5484			0.614285	9.7488
0.630797	5.52721			0.615146	9.7418
0.631679	5.5062			0.616007	9.73602
0.632562	5.48555			0.616868	9.73129
0.633445	5.46508			0.617729	9.72484
0.634327	5.44526			0.618589	9.71836
0.63521	5.42539			0.61945	9.7128
0.636092	5.40606			0.620311	9.70722
0.636975	5.38653			0.621172	9.70012
0.637858	5.3674			0.622033	9.69478
0.63874	5.34765			0.622894	9.69098
0.639623	5.32785			0.623755	9.68644
0.640505	5.30863			0.624616	9.68171
0.641388	5.29028			0.625477	9.67774
0.642271	5.27309			0.626338	9.67311
0.643153	5.25639			0.627199	9.66781
0.644036	5.23914			0.62806	9.66327
0.644918	5.2216			0.628921	9.65922
0.645801	5.20254			0.629782	9.65453
0.646683	5.18527			0.630643	9.64946
0.647566	5.1677			0.631504	9.64484
0.648449	5.15016			0.632364	9.64033
0.649331	5.13239			0.633225	9.63592
0.650214	5.11475			0.634086	9.63182
0.651096	5.09771			0.634947	9.62758
0.651979	5.08104			0.635808	9.62267
0.652862	5.06382			0.636669	9.61789
0.653744	5.04561			0.63753	9.61318
0.654627	5.02721			0.638391	9.60758
0.655509	5.00927			0.639252	9.60229
0.656392	4.99245			0.640113	9.59739
0.657274	4.97504			0.640974	9.5928
0.658157	4.95757			0.641835	9.58793
0.65904	4.93962			0.642696	9.58329
0.659922	4.92189			0.643557	9.57918
0.660805	4.90514			0.644418	9.57524
0.661687	4.88841			0.645279	9.57116
0.66257	4.87155			0.64614	9.56696
0.663453	4.85483			0.647	9.5628
0.664335	4.8376			0.647861	9.55864
0.665218	4.82002			0.648722	9.55415
0.6661	4.80261			0.649583	9.55005
0.666983	4.78528			0.650444	9.54576
0.667866	4.76842			0.651305	9.54131
0.668748	4.7516			0.652166	9.53642
0.669631	4.73574			0.653027	9.53112
0.670513	4.71921			0.653888	9.52675
0.671396	4.70306			0.654749	9.5224
0.672278	4.68587			0.65561	9.51725
0.673161	4.67038			0.656471	9.51266
0.674044	4.65366			0.657332	9.50832
0.674926	4.63769			0.658193	9.50428
0.675809	4.62054			0.659054	9.49967
0.676691	4.60387			0.659914	9.49478
0.677574	4.58821			0.660775	9.49119
0.678457	4.57329			0.661636	9.48851
0.679339	4.55779			0.662497	9.4849
0.680222	4.54209			0.663358	9.48129
0.681104	4.52634			0.664219	9.47918
0.681987	4.51002			0.66508	9.47657
0.68287	4.49364			0.665941	9.47335
0.683752	4.4772			0.666802	9.47007
0.684635	4.46107			0.667663	9.46673
0.685517	4.44529			0.668524	9.46316
0.6864	4.4303			0.669385	9.46061
0.687283	4.41515			0.670246	9.45816
0.688165	4.39878			0.671107	9.45536
0.689048	4.38288			0.671968	9.45194
0.68993	4.36734			0.672829	9.44857
0.690813	4.35198			0.67369	9.44522
0.691695	4.33589			0.67455	9.44156
0.692578	4.32083			0.675411	9.43768
0.693461	4.30562			0.676272	9.43402
0.694343	4.29106			0.677133	9.43078
0.695226	4.27766			0.677994	9.42787
0.696108	4.26472			0.678855	9.42479
0.696991	4.25131			0.679716	9.42157
0.697874	4.23646			0.680577	9.41891
0.698756	4.22174			0.681438	9.41671
0.699639	4.20748			0.682299	9.41445
0.700521	4.194			0.68316	9.41159
0.701404	4.18035			0.684021	9.4083
0.702286	4.16628			0.684882	9.40597
0.703169	4.1522			0.685743	9.40366
0.704052	4.13811			0.686604	9.40126
0.704934	4.12418			0.687465	9.39863
0.705817	4.11032			0.688326	9.39523
0.706699	4.09617			0.689186	9.3924
0.707582	4.08164			0.690047	9.38941
0.708465	4.0658			0.690908	9.3866
0.709347	4.05133			0.691769	9.38419
0.71023	4.03654			0.69263	9.381
0.711112	4.02158			0.693491	9.37897
0.711995	4.00731			0.694352	9.37673
0.712878	3.99391			0.695213	9.37553
0.71376	3.97991			0.696074	9.37388
0.714643	3.96595			0.696935	9.37218
0.715525	3.95273			0.697796	9.36994
0.716408	3.93918			0.698657	9.36881
0.71729	3.92532			0.699518	9.36608
0.718173	3.9117			0.700379	9.36335
0.719056	3.89767			0.70124	9.3614
0.719938	3.88352			0.702101	9.35987
0.720821	3.87003			0.702961	9.35828
0.721703	3.85701			0.703822	9.35636
0.722586	3.84362			0.704683	9.35414
0.723469	3.83032			0.705544	9.35156
0.724351	3.81747			0.706405	9.34953
0.725234	3.80373			0.707266	9.34746
0.726116	3.78937			0.708127	9.34453
0.726999	3.77573			0.708988	9.34235
0.727881	3.76241			0.709849	9.33917
0.728764	3.75028			0.71071	9.33718
0.729647	3.73805			0.711571	9.3353
0.730529	3.72558			0.712432	9.333
0.731412	3.71325			0.713293	9.33012
0.732294	3.70113			0.714154	9.32757
0.733177	3.68842			0.715015	9.32613
0.73406	3.67534			0.715876	9.32492
0.734942	3.66267			0.716736	9.3241
0.735825	3.65041			0.717597	9.32314
0.736707	3.6381			0.718458	9.32207
0.73759	3.62498			0.719319	9.32153
0.738473	3.61204			0.72018	9.31968
0.739355	3.59968			0.721041	9.31752
0.740238	3.58741			0.721902	9.31601
0.74112	3.57502			0.722763	9.31512
0.742003	3.56175			0.723624	9.31336
0.742886	3.54844			0.724485	9.31209
0.743768	3.53571			0.725346	9.31101
0.744651	3.52339			0.726207	9.30949
0.745533	3.5115			0.727068	9.30897
0.746416	3.49897			0.727929	9.30773
0.747298	3.48601			0.72879	9.30589
0.748181	3.47374			0.729651	9.30395
0.749064	3.46272			0.730511	9.30262
0.749946	3.45236			0.731372	9.30195
0.750829	3.44134			0.732233	9.30098
0.751711	3.43084			0.733094	9.30033
0.752594	3.41945			0.733955	9.2991
0.753477	3.40822			0.734816	9.29835
0.754359	3.3973			0.735677	9.29691
0.755242	3.38668			0.736538	9.29581
0.756124	3.37603			0.737399	9.29465
0.757007	3.36517			0.73826	9.29247
0.75789	3.35411			0.739121	9.29124
0.758772	3.34279			0.739982	9.29042
0.759655	3.33117			0.740843	9.28992
0.760537	3.31953			0.741704	9.28954
0.76142	3.30827			0.742565	9.28966
0.762302	3.29779			0.743426	9.29056
0.763185	3.28578			0.744287	9.29126
0.764068	3.27532			0.745147	9.29157
0.76495	3.2642			0.746008	9.29191
0.765833	3.25343			0.746869	9.29208
0.766715	3.24243			0.74773	9.29215
0.767598	3.23076			0.748591	9.29154
0.768481	3.2193			0.749452	9.29144
0.769363	3.20779			0.750313	9.29033
0.770246	3.19664			0.751174	9.29022
0.771128	3.18533			0.752035	9.28943
0.772011	3.17393			0.752896	9.29015
0.772893	3.16321			0.753757	9.29004
0.773776	3.15245			0.754618	9.28878
0.774659	3.14175			0.755479	9.28881
0.775541	3.13008			0.75634	9.28853
0.776424	3.11887			0.757201	9.2882
0.777306	3.1082			0.758062	9.28734
0.778189	3.09793			0.758923	9.28666
0.779072	3.08704			0.759783	9.28536
0.779954	3.076			0.760644	9.28464
0.780837	3.06494			0.761505	9.28559
0.781719	3.05401			0.762366	9.28552
0.782602	3.04307			0.763227	9.28516
0.783485	3.03259			0.764088	9.28523
0.784367	3.02241			0.764949	9.28591
0.78525	3.01286			0.76581	9.28577
0.786132	3.00291			0.766671	9.28613
0.787015	2.99254			0.767532	9.28728
0.787898	2.98254			0.768393	9.28596
0.78878	2.97297			0.769254	9.28609
0.789663	2.96333			0.770115	9.28497
0.790545	2.95333			0.770976	9.28412
0.791428	2.9441			0.771837	9.28407
0.79231	2.93415			0.772698	9.28542
0.793193	2.92342			0.773558	9.28537
0.794076	2.91422			0.774419	9.28584
0.794958	2.90479			0.77528	9.2867
0.795841	2.89543			0.776141	9.28764
0.796723	2.88646			0.777002	9.28821
0.797606	2.87716			0.777863	9.28934
0.798489	2.86697			0.778724	9.2904
0.799371	2.85638			0.779585	9.29176
0.800254	2.84723			0.780446	9.29282
0.801136	2.83839			0.781307	9.29444
0.802019	2.82986			0.782168	9.29534
0.802902	2.82183			0.783029	9.29586
0.803784	2.81359			0.78389	9.29591
0.804667	2.80464			0.784751	9.29543
0.805549	2.79494			0.785612	9.29589
0.806432	2.78627			0.786473	9.29611
0.807314	2.77758			0.787333	9.29555
0.808197	2.76874			0.788194	9.2951
0.80908	2.75995			0.789055	9.29477
0.809962	2.75166			0.789916	9.29555
0.810845	2.74333			0.790777	9.29621
0.811727	2.73455			0.791638	9.29719
0.81261	2.72583			0.792499	9.29857
0.813493	2.71735			0.79336	9.29939
0.814375	2.70838			0.794221	9.3003
0.815258	2.69965			0.795082	9.30114
0.81614	2.69048			0.795943	9.30123
0.817023	2.68232			0.796804	9.30168
0.817905	2.6734			0.797665	9.30263
0.818788	2.6652			0.798526	9.30303
0.819671	2.65654			0.799387	9.30377
0.820553	2.64825			0.800248	9.30539
0.821436	2.63992			0.801108	9.30708
0.822318	2.63175			0.801969	9.30881
0.823201	2.62331			0.80283	9.31086
0.824084	2.61486			0.803691	9.31274
0.824966	2.60669			0.804552	9.31325
0.825849	2.59782			0.805413	9.31324
0.826731	2.58893			0.806274	9.31419
0.827614	2.58079			0.807135	9.31596
0.828497	2.57335			0.807996	9.31786
0.829379	2.56532			0.808857	9.31931
0.830262	2.55704			0.809718	9.32056
0.831144	2.55011			0.810579	9.321
0.832027	2.54204			0.81144	9.32113
0.832909	2.53323			0.812301	9.3232
0.833792	2.52524			0.813162	9.32568
0.834675	2.51713			0.814023	9.32739
0.835557	2.50907			0.814884	9.32976
0.83644	2.50068			0.815744	9.33173
0.837322	2.49226			0.816605	9.33389
0.838205	2.48418			0.817466	9.33543
0.839088	2.47691			0.818327	9.33644
0.83997	2.46997			0.819188	9.33754
0.840853	2.46292			0.820049	9.33889
0.841735	2.45595			0.82091	9.33982
0.842618	2.44855			0.821771	9.34155
0.843501	2.44039			0.822632	9.34314
0.844383	2.43245			0.823493	9.3445
0.845266	2.42443			0.824354	9.34607
0.846148	2.41711			0.825215	9.3471
0.847031	2.41095			0.826076	9.34848
0.847914	2.40212			0.826937	9.35025
0.848796	2.39344			0.827798	9.35158
0.849679	2.38551			0.828659	9.35197
0.850561	2.37653			0.82952	9.35262
0.851444	2.36834			0.83038	9.35333
0.852326	2.36173			0.831241	9.3544
0.853209	2.35455			0.832102	9.35651
0.854092	2.34751			0.832963	9.35738
0.854974	2.34108			0.833824	9.35867
0.855857	2.33452			0.834685	9.36001
0.856739	2.32778			0.835546	9.36084
0.857622	2.32063			0.836407	9.36191
0.858505	2.31303			0.837268	9.36313
0.859387	2.30664			0.838129	9.36486
0.86027	2.29892			0.83899	9.36631
0.861152	2.29236			0.839851	9.36711
0.862035	2.2861			0.840712	9.36814
0.862917	2.28021			0.841573	9.3698
0.8638	2.27384			0.842434	9.37136
0.864683	2.26729			0.843295	9.37261
0.865565	2.26095			0.844155	9.37399
0.866448	2.25388			0.845016	9.37471
0.86733	2.24699			0.845877	9.37536
0.868213	2.24031			0.846738	9.37594
0.869096	2.23531			0.847599	9.37695
0.869978	2.22958			0.84846	9.37907
0.870861	2.22359			0.849321	9.38104
0.871743	2.21713			0.850182	9.38266
0.872626	2.21059			0.851043	9.38421
0.873509	2.20468			0.851904	9.38558
0.874391	2.19868			0.852765	9.38742
0.875274	2.19213			0.853626	9.38921
0.876156	2.18586			0.854487	9.39166
0.877039	2.18016			0.855348	9.39405
0.877921	2.17374			0.856209	9.39532
0.878804	2.16676			0.85707	9.39718
0.879687	2.16079			0.85793	9.39877
0.880569	2.1541			0.858791	9.39924
0.881452	2.14783			0.859652	9.39985
0.882334	2.14113			0.860513	9.40097
0.883217	2.13394			0.861374	9.40277
0.8841	2.12791			0.862235	9.40409
0.884982	2.12267			0.863096	9.40569
0.885865	2.11614			0.863957	9.40726
0.886747	2.10851			0.864818	9.40895
0.88763	2.10181			0.865679	9.41088
0.888513	2.09454			0.86654	9.41309
0.889395	2.08722			0.867401	9.41458
0.890278	2.08084			0.868262	9.41595
0.89116	2.0746			0.869123	9.4174
0.892043	2.06822			0.869984	9.41848
0.892926	2.06143			0.870845	9.42035
0.893808	2.05457			0.871706	9.42318
0.894691	2.04833			0.872566	9.4256
0.895573	2.04222			0.873427	9.42844
0.896456	2.03606			0.874288	9.43112
0.897338	2.03063			0.875149	9.43303
0.898221	2.02634			0.87601	9.43481
0.899104	2.02116			0.876871	9.43644
0.899986	2.01534			0.877732	9.43857
0.900869	2.01022			0.878593	9.44075
0.901751	2.00354			0.879454	9.44276
0.902634	1.99782			0.880315	9.44477
0.903517	1.99215			0.881176	9.44581
0.904399	1.98716			0.882037	9.44766
0.905282	1.98165			0.882898	9.45096
0.906164	1.97644			0.883759	9.45391
0.907047	1.97156			0.88462	9.4563
0.907929	1.96644			0.885481	9.45829
0.908812	1.96142			0.886341	9.46001
0.909695	1.95627			0.887202	9.46167
0.910577	1.95029			0.888063	9.46379
0.91146	1.94486			0.888924	9.46562
0.912342	1.93879			0.889785	9.46693
0.913225	1.93377			0.890646	9.46827
0.914108	1.92844			0.891507	9.46985
0.91499	1.923			0.892368	9.47182
0.915873	1.91687			0.893229	9.4741
0.916755	1.91076			0.89409	9.47526
0.917638	1.90494			0.894951	9.4765
0.918521	1.89926			0.895812	9.47784
0.919403	1.89356			0.896673	9.47962
0.920286	1.88756			0.897534	9.48111
0.921168	1.88183			0.898395	9.48302
0.922051	1.8767			0.899256	9.48478
0.922933	1.87211			0.900117	9.48676
0.923816	1.86647			0.900977	9.48931
0.924699	1.86158			0.901838	9.49162
0.925581	1.85628			0.902699	9.49406
0.926464	1.85135			0.90356	9.49606
0.927346	1.84666			0.904421	9.49699
0.928229	1.84236			0.905282	9.49917
0.929112	1.83845			0.906143	9.50061
0.929994	1.8346			0.907004	9.50198
0.930877	1.8302			0.907865	9.50318
0.931759	1.82523			0.908726	9.50408
0.932642	1.82003			0.909587	9.50531
0.933525	1.81436			0.910448	9.50694
0.934407	1.8097			0.911309	9.50822
0.93529	1.80499			0.91217	9.5102
0.936172	1.80012			0.913031	9.51181
0.937055	1.79551			0.913891	9.51349
0.937937	1.79068			0.914752	9.51422
0.93882	1.78705			0.915613	9.516
0.939703	1.78275			0.916474	9.5166
0.940585	1.77924			0.917335	9.51687
0.941468	1.7742			0.918196	9.51796
0.94235	1.76979			0.919057	9.51837
0.943233	1.76679			0.919918	9.52059
0.944116	1.76349			0.920779	9.52148
0.944998	1.7589			0.92164	9.52205
0.945881	1.75396			0.922501	9.5242
0.946763	1.74912			0.923362	9.52595
0.947646	1.74439			0.924223	9.52757
0.948529	1.73999			0.925084	9.52967
0.949411	1.73549			0.925945	9.53011
0.950294	1.73093			0.926806	9.5308
0.951176	1.72648			0.927667	9.531
0.952059	1.7215			0.928527	9.53262
0.952941	1.71764			0.929388	9.53463
0.953824	1.71318			0.930249	9.53631
0.954707	1.70879			0.93111	9.53795
0.955589	1.70481			0.931971	9.53931
0.956472	1.70053			0.932832	9.54084
0.957354	1.69703			0.933693	9.54227
0.958237	1.69374			0.934554	9.54321
0.95912	1.69048			0.935415	9.54397
0.960002	1.68696			0.936276	9.54491
0.960885	1.68407			0.937137	9.54637
0.961767	1.68145			0.937998	9.548
0.96265	1.67831			0.938859	9.54966
0.963533	1.67486			0.93972	9.55103
0.964415	1.67194			0.940581	9.5524
0.965298	1.66888			0.941442	9.55335
0.96618	1.66448			0.942303	9.55407
0.967063	1.66083			0.943163	9.55472
0.967945	1.6568			0.944024	9.55503
0.968828	1.65297			0.944885	9.55622
0.969711	1.64894			0.945746	9.55725
0.970593	1.64521			0.946607	9.55922
0.971476	1.64103			0.947468	9.56115
0.972358	1.63658			0.948329	9.56334
0.973241	1.63222			0.94919	9.56514
0.974124	1.62805			0.950051	9.56744
0.975006	1.62421			0.950912	9.56888
0.975889	1.61986			0.951773	9.57075
0.976771	1.61557			0.952634	9.57178
0.977654	1.61189			0.953495	9.57342
0.978536	1.6084			0.954356	9.57499
0.979419	1.60358			0.955217	9.57639
0.980302	1.60071			0.956078	9.57782
0.981184	1.59756			0.956938	9.57887
0.982067	1.59395			0.957799	9.57985
0.982949	1.59105			0.95866	9.58082
0.983832	1.58764			0.959521	9.58176
0.984715	1.58425			0.960382	9.5836
0.985597	1.58021			0.961243	9.58446
0.98648	1.57654			0.962104	9.58624
0.987362	1.5733			0.962965	9.58695
0.988245	1.56989			0.963826	9.58825
0.989128	1.56716			0.964687	9.59012
0.99001	1.5638			0.965548	9.59044
0.990893	1.55997			0.966409	9.591
0.991775	1.55549			0.96727	9.59175
0.992658	1.55082			0.968131	9.59198
0.99354	1.54706			0.968992	9.59365
0.994423	1.54299			0.969853	9.59489
0.995306	1.53844			0.970713	9.59719
0.996188	1.5344			0.971574	9.59839
0.997071	1.53188			0.972435	9.59973
0.997953	1.52866			0.973296	9.60051
0.998836	1.52523			0.974157	9.60138
0.999719	1.52152			0.975018	9.60278
1.0006	1.51783			0.975879	9.60417
1.00148	1.51427			0.97674	9.60569
1.00237	1.51056			0.977601	9.60748
1.00325	1.50772			0.978462	9.60905
1.00413	1.50454			0.979323	9.61097
1.00501	1.5022			0.980184	9.61212
1.0059	1.4992			0.981045	9.61374
1.00678	1.49623			0.981906	9.61406
1.00766	1.49295			0.982767	9.61516
1.00855	1.48944			0.983628	9.61591
1.00943	1.4861			0.984488	9.61642
1.01031	1.48292			0.985349	9.61747
1.01119	1.48038			0.98621	9.61929
1.01208	1.47736			0.987071	9.62089
1.01296	1.47484			0.987932	9.62123
1.01384	1.47239			0.988793	9.62146
1.01472	1.47087			0.989654	9.62192
1.01561	1.46978			0.990515	9.62246
1.01649	1.46845			0.991376	9.62313
1.01737	1.46633			0.992237	9.62319
1.01825	1.46402			0.993098	9.62344
1.01914	1.46244			0.993959	9.6248
1.02002	1.46056			0.99482	9.62518
1.0209	1.45915			0.995681	9.62497
1.02178	1.45782			0.996542	9.62525
1.02267	1.45612			0.997403	9.6255
1.02355	1.45437			0.998264	9.62561
1.02443	1.45269			0.999124	9.62607
1.02531	1.45029			0.999985	9.62694
1.0262	1.44839			1.00085	9.62806
1.02708	1.44651			1.00171	9.6293
1.02796	1.4453			1.00257	9.62952
1.02884	1.44378			1.00343	9.6305
1.02973	1.44164			1.00429	9.63161
1.03061	1.43944			1.00515	9.63253
1.03149	1.43767			1.00601	9.6334
1.03237	1.43595			1.00687	9.63423
1.03326	1.43501			1.00773	9.63493
1.03414	1.43331			1.00859	9.63633
1.03502	1.43121			1.00946	9.63693
1.03591	1.4284			1.01032	9.63789
1.03679	1.42585			1.01118	9.63883
1.03767	1.42335			1.01204	9.63951
1.03855	1.42067			1.0129	9.64034
1.03944	1.41849			1.01376	9.64156
1.04032	1.41588			1.01462	9.64234
1.0412	1.41425			1.01548	9.64285
1.04208	1.41258			1.01634	9.64306
1.04297	1.40997			1.0172	9.64324
1.04385	1.40811			1.01806	9.64355
1.04473	1.40624			1.01893	9.644
1.04561	1.40409			1.01979	9.64449
1.0465	1.40177			1.02065	9.64494
1.04738	1.39839			1.02151	9.64516
1.04826	1.39468			1.02237	9.64551
1.04914	1.39269			1.02323	9.64514
1.05003	1.39059			1.02409	9.64478
1.05091	1.38818			1.02495	9.6449
1.05179	1.38586			1.02581	9.64532
1.05267	1.38341			1.02668	9.64551
1.05356	1.38089			1.02754	9.64551
1.05444	1.37838			1.0284	9.64436
1.05532	1.37531			1.02926	9.64425
1.0562	1.37266			1.03012	9.64402
1.05709	1.36936			1.03098	9.64401
1.05797	1.3676			1.03184	9.64431
1.05885	1.36574			1.0327	9.64454
1.05974	1.36362			1.03356	9.64429
1.06062	1.36125			1.03442	9.64348
1.0615	1.35876			1.03528	9.64273
1.06238	1.35615			1.03615	9.6422
1.06326	1.35291			1.03701	9.64204
1.06415	1.3498			1.03787	9.64188
1.06503	1.34703			1.03873	9.64158
1.06591	1.34431			1.03959	9.64134
1.06679	1.34138			1.04045	9.64037
1.06768	1.33883			1.04131	9.64016
1.06856	1.33602			1.04217	9.64048
1.06944	1.33265			1.04303	9.63931
1.07033	1.32999			1.04389	9.63802
1.07121	1.32708			1.04475	9.63741
1.07209	1.32355			1.04561	9.63699
1.07297	1.32104			1.04648	9.63644
1.07386	1.31859			1.04734	9.63709
1.07474	1.31619			1.0482	9.63785
1.07562	1.31393			1.04906	9.63764
1.0765	1.31099			1.04992	9.63719
1.07739	1.30798			1.05078	9.63692
1.07827	1.30518			1.05164	9.63689
1.07915	1.30168			1.0525	9.63694
1.08003	1.29877			1.05336	9.63729
1.08092	1.29622			1.05422	9.63703
1.0818	1.29327			1.05509	9.63717
1.08268	1.28972			1.05595	9.63745
1.08356	1.28617			1.05681	9.63719
1.08445	1.2834			1.05767	9.63718
1.08533	1.28135			1.05853	9.63715
1.08621	1.27937			1.05939	9.63692
1.08709	1.27746			1.06025	9.63705
1.08798	1.27626			1.06111	9.63706
1.08886	1.27449			1.06197	9.63702
1.08974	1.27257			1.06283	9.63717
1.09062	1.27043			1.0637	9.6374
1.09151	1.26782			1.06456	9.63756
1.09239	1.26573			1.06542	9.63781
1.09327	1.26409			1.06628	9.63827
1.09416	1.26209			1.06714	9.63775
1.09504	1.26082			1.068	9.63755
1.09592	1.25822			1.06886	9.63767
1.0968	1.25624			1.06972	9.6375
1.09769	1.25478			1.07058	9.63774
1.09857	1.25298			1.07144	9.63801
1.09945	1.25162			1.0723	9.6386
1.10033	1.25035			1.07316	9.63967
1.10122	1.24901			1.07403	9.63993
1.1021	1.24707			1.07489	9.63922
1.10298	1.24491			1.07575	9.63903
1.10386	1.24301			1.07661	9.63969
1.10475	1.24102			1.07747	9.64082
1.10563	1.23932			1.07833	9.64139
1.10651	1.23788			1.07919	9.64172
1.10739	1.23575			1.08005	9.64222
1.10828	1.23315			1.08091	9.6433
1.10916	1.23108			1.08177	9.64365
1.11004	1.2292			1.08264	9.64389
1.11092	1.22702			1.0835	9.64399
1.11181	1.22554			1.08436	9.64452
1.11269	1.2235			1.08522	9.64452
1.11357	1.22036			1.08608	9.64387
1.11445	1.21729			1.08694	9.64373
1.11534	1.21484			1.0878	9.64338
1.11622	1.21193			1.08866	9.6437
1.1171	1.21045			1.08952	9.64442
1.11799	1.20828			1.09038	9.64423
1.11887	1.20579			1.09125	9.64411
1.11975	1.20345			1.09211	9.6438
1.12063	1.20008			1.09297	9.64258
1.12152	1.19773			1.09383	9.64213
1.1224	1.19594			1.09469	9.64206
1.12328	1.19458			1.09555	9.64123
1.12416	1.19237			1.09641	9.64063
1.12505	1.18993			1.09727	9.63974
1.12593	1.18777			1.09813	9.63912
1.12681	1.18547			1.09899	9.63886
1.12769	1.18348			1.09985	9.63862
1.12858	1.18121			1.10072	9.63844
1.12946	1.179			1.10158	9.63851
1.13034	1.17743			1.10244	9.63811
1.13122	1.17492			1.1033	9.63738
1.13211	1.17307			1.10416	9.63686
1.13299	1.17081			1.10502	9.63648
1.13387	1.16865			1.10588	9.63554
1.13475	1.16625			1.10674	9.6341
1.13564	1.16396			1.1076	9.63293
1.13652	1.16135			1.10846	9.63194
1.1374	1.15887			1.10932	9.6316
1.13828	1.15734			1.11019	9.63176
1.13917	1.15573			1.11105	9.63059
1.14005	1.15333			1.11191	9.63011
1.14093	1.15137			1.11277	9.62994
1.14182	1.14972			1.11363	9.62871
1.1427	1.14778			1.11449	9.62812
1.14358	1.14636			1.11535	9.6264
1.14446	1.1457			1.11621	9.62498
1.14535	1.14406			1.11707	9.62434
1.14623	1.14094			1.11793	9.62371
1.14711	1.13838			1.11879	9.62298
1.14799	1.13574			1.11966	9.62187
1.14888	1.1343			1.12052	9.62057
1.14976	1.13265			1.12138	9.61953
1.15064	1.13028			1.12224	9.61891
1.15152	1.12865			1.1231	9.61764
1.15241	1.12667			1.12396	9.61662
1.15329	1.12445			1.12482	9.61681
1.15417	1.12235			1.12568	9.61661
1.15505	1.11994			1.12654	9.61618
1.15594	1.11767			1.1274	9.61631
1.15682	1.11531			1.12827	9.61663
1.1577	1.11289			1.12913	9.61715
1.15858	1.11105			1.12999	9.61671
1.15947	1.10986			1.13085	9.61565
1.16035	1.10872			1.13171	9.61478
1.16123	1.10764			1.13257	9.61411
1.16212	1.10692			1.13343	9.61391
1.163	1.10603			1.13429	9.613
1.16388	1.10493			1.13515	9.61208
1.16476	1.10382			1.13601	9.61282
1.16565	1.10316			1.13688	9.61244
1.16653	1.10222			1.13774	9.61172
1.16741	1.10146			1.1386	9.61122
1.16829	1.10045			1.13946	9.61136
1.16918	1.09871			1.14032	9.61181
1.17006	1.09693			1.14118	9.61136
1.17094	1.09657			1.14204	9.61062
1.17182	1.09567			1.1429	9.60959
1.17271	1.09559			1.14376	9.60792
1.17359	1.09536			1.14462	9.6052
1.17447	1.09374			1.14548	9.60449
1.17535	1.09271			1.14634	9.60296
1.17624	1.09219			1.14721	9.60166
1.17712	1.09188			1.14807	9.60133
1.178	1.09201			1.14893	9.59984
1.17888	1.09082			1.14979	9.59802
1.17977	1.0894			1.15065	9.59644
1.18065	1.08853			1.15151	9.59551
1.18153	1.08713			1.15237	9.59392
1.18241	1.08587			1.15323	9.59298
1.1833	1.08563			1.15409	9.59161
1.18418	1.08534			1.15495	9.5895
1.18506	1.08503			1.15582	9.58775
1.18595	1.08491			1.15668	9.58567
1.18683	1.08373			1.15754	9.58525
1.18771	1.08233			1.1584	9.58413
1.18859	1.08183			1.15926	9.58233
1.18948	1.08133			1.16012	9.58037
1.19036	1.08026			1.16098	9.57894
1.19124	1.07908			1.16184	9.57805
1.19212	1.07826			1.1627	9.57673
1.19301	1.07778			1.16356	9.57543
1.19389	1.07703			1.16443	9.57378
1.19477	1.07665			1.16529	9.57264
1.19565	1.0754			1.16615	9.57185
1.19654	1.07451			1.16701	9.57112
1.19742	1.07393			1.16787	9.5701
1.1983	1.07306			1.16873	9.56919
1.19918	1.07217			1.16959	9.56753
1.20007	1.07122			1.17045	9.56519
1.20095	1.07034			1.17131	9.56311
1.20183	1.06991			1.17217	9.56148
1.20271	1.06877			1.17303	9.5605
1.2036	1.06788			1.17389	9.56035
1.20448	1.06716			1.17476	9.56019
1.20536	1.06698			1.17562	9.55991
1.20624	1.06643			1.17648	9.55996
1.20713	1.06599			1.17734	9.55977
1.20801	1.06575			1.1782	9.55829
1.20889	1.06512			1.17906	9.55613
1.20978	1.06453			1.17992	9.55509
1.21066	1.0637			1.18078	9.5538
1.21154	1.06307			1.18164	9.5532
1.21242	1.06234			1.1825	9.55126
1.21331	1.06243			1.18337	9.54936
1.21419	1.06307			1.18423	9.54729
1.21507	1.06368			1.18509	9.54517
1.21595	1.06434			1.18595	9.54408
1.21684	1.06452			1.18681	9.54314
1.21772	1.0655			1.18767	9.54186
1.2186	1.06592			1.18853	9.54028
1.21948	1.06633			1.18939	9.53894
1.22037	1.06728			1.19025	9.53834
1.22125	1.07048			1.19111	9.53686
1.22213	1.07247			1.19198	9.53641
1.22301	1.07438			1.19284	9.53555
1.2239	1.07523			1.1937	9.53358
1.22478	1.0773			1.19456	9.53134
1.22566	1.07977			1.19542	9.52919
1.22654	1.08252			1.19628	9.52788
1.22743	1.08551			1.19714	9.52648
1.22831	1.08873			1.198	9.52463
1.22919	1.09139			1.19886	9.52315
1.23007	1.093			1.19972	9.52185
1.23096	1.09534			1.20058	9.52025
1.23184	1.09771			1.20145	9.51972
1.23272	1.10017			1.20231	9.51936
1.23361	1.10476			1.20317	9.51923
1.23449	1.10749			1.20403	9.51896
1.23537	1.11082			1.20489	9.51859
1.23625	1.11376			1.20575	9.51863
1.23714	1.11673			1.20661	9.51891
1.23802	1.1198			1.20747	9.51891
1.2389	1.12325			1.20833	9.51923
1.23978	1.12687			1.20919	9.51974
1.24066	1.13035			1.21006	9.51936
1.24155	1.13424			1.21091	9.51931
1.24243	1.13865			1.21178	9.52065
1.24331	1.14319			1.21264	9.52201
1.2442	1.14831			1.2135	9.52449
1.24508	1.15231			1.21436	9.52695
1.24596	1.15653			1.21522	9.52849
1.24684	1.16054			1.21608	9.53021
1.24773	1.16441			1.21694	9.53252
1.24861	1.16838			1.2178	9.53464
1.24949	1.17351			1.21866	9.5374
1.25037	1.1795			1.21952	9.5391
1.25126	1.18482			1.22039	9.54256
1.25214	1.18896			1.22125	9.54655
1.25302	1.19395			1.22211	9.55038
1.2539	1.19891			1.22297	9.55415
1.25479	1.20352			1.22383	9.55912
1.25567	1.20858			1.22469	9.56218
1.25655	1.21412			1.22555	9.56612
1.25743	1.21838			1.22641	9.57059
1.25832	1.22305			1.22727	9.57531
1.2592	1.22783			1.22813	9.58061
1.26008	1.23191			1.229	9.58566
1.26096	1.2359			1.22986	9.59086
1.26185	1.2399			1.23072	9.59674
1.26273	1.24394			1.23158	9.60258
1.26361	1.24754			1.23244	9.60791
1.26449	1.25053			1.2333	9.61225
1.26538	1.25436			1.23416	9.61755
1.26626	1.25841			1.23502	9.62317
1.26714	1.262			1.23588	9.62863
1.26802	1.26444			1.23674	9.63547
1.26891	1.26745			1.2376	9.64305
1.26979	1.26998			1.23846	9.64946
1.27067	1.27267			1.23933	9.6555
1.27156	1.27447			1.24019	9.66232
1.27244	1.2777			1.24105	9.66942
1.27332	1.2791			1.24191	9.67629
1.2742	1.2802			1.24277	9.68289
1.27509	1.28093			1.24363	9.68895
1.27597	1.28284			1.24449	9.69515
1.27685	1.28434			1.24535	9.70133
1.27773	1.28525			1.24621	9.70671
1.27862	1.28606			1.24707	9.71206
1.2795	1.28655			1.24794	9.71758
1.28038	1.28792			1.2488	9.72313
1.28126	1.28922			1.24966	9.72865
1.28215	1.2906			1.25052	9.73379
1.28303	1.29241			1.25138	9.73869
1.28391	1.29353			1.25224	9.74333
1.28479	1.29411			1.2531	9.74773
1.28568	1.29525			1.25396	9.75212
1.28656	1.29689			1.25482	9.75645
1.28744	1.29782			1.25568	9.75958
1.28832	1.29921			1.25655	9.76188
1.28921	1.29971			1.25741	9.76496
1.29009	1.29948			1.25827	9.76875
1.29097	1.29962			1.25913	9.77169
1.29185	1.29998			1.25999	9.77382
1.29274	1.30042			1.26085	9.77539
1.29362	1.3006			1.26171	9.77795
1.2945	1.30093			1.26257	9.7798
1.29539	1.30146			1.26343	9.78099
1.29627	1.30121			1.26429	9.78259
1.29715	1.30067			1.26516	9.78431
1.29803	1.30042			1.26602	9.78515
1.29892	1.30035			1.26688	9.78635
1.2998	1.30022			1.26774	9.78796
1.30068	1.29933			1.2686	9.78883
1.30156	1.29882			1.26946	9.78958
1.30245	1.29715			1.27032	9.79071
1.30333	1.29531			1.27118	9.79139
1.30421	1.29588			1.27204	9.79152
1.30509	1.29491			1.2729	9.79057
1.30598	1.29432			1.27376	9.78909
1.30686	1.29284			1.27462	9.7884
1.30774	1.29184			1.27549	9.78822
1.30862	1.29059			1.27635	9.78736
1.30951	1.28985			1.27721	9.78656
1.31039	1.28972			1.27807	9.78667
1.31127	1.28938			1.27893	9.78685
1.31215	1.28891			1.27979	9.78528
1.31304	1.28813			1.28065	9.7837
1.31392	1.2871			1.28151	9.78285
1.3148	1.28566			1.28237	9.78194
1.31568	1.28399			1.28323	9.78076
1.31657	1.28315			1.28409	9.77951
1.31745	1.28227			1.28496	9.77827
1.31833	1.2804			1.28582	9.77658
1.31922	1.27868			1.28668	9.77489
1.3201	1.27723			1.28754	9.77292
1.32098	1.27621			1.2884	9.77047
1.32186	1.27512			1.28926	9.76834
1.32275	1.27355			1.29012	9.76637
1.32363	1.27223			1.29098	9.76338
1.32451	1.27075			1.29184	9.75893
1.32539	1.26989			1.2927	9.75514
1.32628	1.26792			1.29357	9.75192
1.32716	1.26587			1.29443	9.74827
1.32804	1.2639			1.29529	9.74544
1.32892	1.26208			1.29615	9.74287
1.32981	1.26			1.29701	9.73953
1.33069	1.25919			1.29787	9.73646
1.33157	1.25717			1.29873	9.73356
1.33245	1.2556			1.29959	9.73076
1.33334	1.25395			1.30045	9.72771
1.33422	1.25183			1.30131	9.7241
1.3351	1.2499			1.30218	9.7207
1.33598	1.24845			1.30304	9.71797
1.33687	1.24719			1.3039	9.71429
1.33775	1.24546			1.30476	9.71012
1.33863	1.24406			1.30562	9.70627
1.33952	1.24296			1.30648	9.70209
1.3404	1.24243			1.30734	9.69736
1.34128	1.2401			1.3082	9.69251
1.34216	1.23785			1.30906	9.68766
1.34305	1.23471			1.30992	9.68327
1.34393	1.23251			1.31078	9.67835
1.34481	1.23029			1.31164	9.67386
1.34569	1.22802			1.31251	9.66875
1.34658	1.22617			1.31337	9.66315
1.34746	1.22474			1.31423	9.65827
1.34834	1.22351			1.31509	9.65462
1.34922	1.22214			1.31595	9.65126
1.35011	1.22035			1.31681	9.64702
1.35099	1.21828			1.31767	9.64191
1.35187	1.21649			1.31853	9.63725
1.35275	1.2139			1.31939	9.63296
1.35364	1.21213			1.32025	9.62804
1.35452	1.20958			1.32112	9.62266
1.3554	1.2082			1.32198	9.61702
1.35628	1.20532			1.32284	9.61162
1.35717	1.20293			1.3237	9.60524
1.35805	1.20096			1.32456	9.59885
1.35893	1.19814			1.32542	9.59208
1.35981	1.19543			1.32628	9.58606
1.3607	1.19244			1.32714	9.58047
1.36158	1.1905			1.328	9.57477
1.36246	1.18777			1.32886	9.56963
1.36335	1.18491			1.32973	9.56498
1.36423	1.183			1.33059	9.55985
1.36511	1.18063			1.33145	9.55458
1.36599	1.17845			1.33231	9.5495
1.36688	1.17675			1.33317	9.54281
1.36776	1.17458			1.33403	9.53715
1.36864	1.17237			1.33489	9.53242
1.36952	1.17079			1.33575	9.52694
1.37041	1.16943			1.33661	9.52231
1.37129	1.16784			1.33747	9.51739
1.37217	1.16599			1.33833	9.5112
1.37305	1.16373			1.33919	9.50465
1.37394	1.16165			1.34006	9.49823
1.37482	1.15988			1.34092	9.49186
1.3757	1.15752			1.34178	9.48553
1.37658	1.15466			1.34264	9.47895
1.37747	1.15183			1.3435	9.47235
1.37835	1.14952			1.34436	9.46578
1.37923	1.14598			1.34522	9.45843
1.38011	1.1432			1.34608	9.45137
1.381	1.1404			1.34694	9.44537
1.38188	1.13858			1.3478	9.43896
1.38276	1.13592			1.34867	9.4331
1.38364	1.13372			1.34953	9.42685
1.38453	1.13103			1.35039	9.42122
1.38541	1.1279			1.35125	9.41595
1.38629	1.12519			1.35211	9.40926
1.38718	1.12298			1.35297	9.40314
1.38806	1.12085			1.35383	9.39712
1.38894	1.11965			1.35469	9.39128
1.38982	1.11903			1.35555	9.38517
1.39071	1.11711			1.35641	9.37945
1.39159	1.11535			1.35728	9.37362
1.39247	1.11317			1.35814	9.36865
1.39335	1.11057			1.359	9.36308
1.39423	1.10763			1.35986	9.35831
1.39512	1.10509			1.36072	9.35283
1.396	1.10232			1.36158	9.34657
1.39688	1.10001			1.36244	9.33997
1.39777	1.09747			1.3633	9.3343
1.39865	1.09506			1.36416	9.32804
1.39953	1.09258			1.36502	9.32233
1.40041	1.09008			1.36588	9.31727
1.4013	1.08725			1.36675	9.31181
1.40218	1.08428			1.36761	9.30752
1.40306	1.08184			1.36847	9.30196
1.40394	1.0792			1.36933	9.2969
1.40483	1.07601			1.37019	9.29166
1.40571	1.07369			1.37105	9.28615
1.40659	1.0715			1.37191	9.28052
1.40747	1.06908			1.37277	9.27298
1.40836	1.06666			1.37363	9.26721
1.40924	1.06502			1.37449	9.26042
1.41012	1.06194			1.37536	9.25495
1.41101	1.05935			1.37622	9.24915
1.41189	1.05656			1.37708	9.24311
1.41277	1.05381			1.37794	9.23742
1.41365	1.05053			1.3788	9.23051
1.41454	1.04832			1.37966	9.2231
1.41542	1.04636			1.38052	9.21636
1.4163	1.04355			1.38138	9.21005
1.41718	1.04161			1.38224	9.20394
1.41806	1.03914			1.3831	9.19769
1.41895	1.03706			1.38396	9.19118
1.41983	1.03477			1.38482	9.18475
1.42071	1.03236			1.38569	9.17912
1.4216	1.02984			1.38655	9.17296
1.42248	1.02753			1.38741	9.16738
1.42336	1.02547			1.38827	9.16266
1.42424	1.02338			1.38913	9.15696
1.42513	1.02153			1.38999	9.14999
1.42601	1.01986			1.39085	9.1444
1.42689	1.01847			1.39171	9.1377
1.42777	1.01603			1.39257	9.13132
1.42866	1.01363			1.39343	9.12373
1.42954	1.01202			1.3943	9.11721
1.43042	1.00942			1.39516	9.11144
1.4313	1.00771			1.39602	9.10453
1.43219	1.00579			1.39688	9.09765
1.43307	1.0031			1.39774	9.09039
1.43395	1.00068			1.3986	9.08338
1.43484	0.999124			1.39946	9.07606
1.43572	0.995639			1.40032	9.06862
1.4366	0.993295			1.40118	9.06023
1.43748	0.990716			1.40204	9.05252
1.43836	0.988357			1.40291	9.04482
1.43925	0.987004			1.40377	9.03788
1.44013	0.984749			1.40463	9.03136
1.44101	0.983083			1.40549	9.02407
1.44189	0.981727			1.40635	9.01686
1.44278	0.980293			1.40721	9.01013
1.44366	0.978755			1.40807	9.00341
1.44454	0.977245			1.40893	8.99718
1.44543	0.975956			1.40979	8.98998
1.44631	0.974908			1.41065	8.98263
1.44719	0.973327			1.41151	8.97592
1.44807	0.972043			1.41237	8.96888
1.44896	0.970115			1.41324	8.96129
1.44984	0.968648			1.4141	8.95331
1.45072	0.967116			1.41496	8.94695
1.4516	0.965234			1.41582	8.94106
1.45249	0.963383			1.41668	8.93383
1.45337	0.961874			1.41754	8.92724
1.45425	0.96046			1.4184	8.9213
1.45513	0.958954			1.41926	8.91481
1.45602	0.957775			1.42012	8.90861
1.4569	0.956757			1.42098	8.90212
1.45778	0.955211			1.42185	8.89642
1.45866	0.954			1.42271	8.89136
1.45955	0.952567			1.42357	8.88635
1.46043	0.951038			1.42443	8.88051
1.46131	0.94912			1.42529	8.87408
1.46219	0.946478			1.42615	8.86818
1.46308	0.944821			1.42701	8.86253
1.46396	0.942682			1.42787	8.85579
1.46484	0.940716			1.42873	8.849
1.46572	0.938828			1.42959	8.84159
1.46661	0.938904			1.43046	8.83445
1.46749	0.937969			1.43132	8.82748
1.46837	0.936271			1.43218	8.82087
1.46925	0.934562			1.43304	8.81442
1.47014	0.933145			1.4339	8.808
1.47102	0.931484			1.43476	8.80152
1.4719	0.930524			1.43562	8.79515
1.47279	0.928554			1.43648	8.78866
1.47367	0.927117			1.43734	8.78119
1.47455	0.926016			1.4382	8.77398
1.47543	0.924062			1.43906	8.76716
1.47632	0.922538			1.43992	8.76041
1.4772	0.921445			1.44079	8.75375
1.47808	0.919665			1.44165	8.74745
1.47896	0.918103			1.44251	8.74002
1.47985	0.916922			1.44337	8.73394
1.48073	0.915241			1.44423	8.72741
1.48161	0.913566			1.44509	8.72055
1.48249	0.911699			1.44595	8.71418
1.48338	0.909752			1.44681	8.70685
1.48426	0.908803			1.44767	8.69997
1.48514	0.90715			1.44853	8.69309
1.48602	0.904684			1.4494	8.68658
1.48691	0.903758			1.45026	8.67815
1.48779	0.901809			1.45112	8.6716
1.48867	0.900853			1.45198	8.66371
1.48955	0.898654			1.45284	8.657
1.49044	0.897377			1.4537	8.64982
1.49132	0.89546			1.45456	8.64208
1.4922	0.894014			1.45542	8.63439
1.49308	0.892383			1.45628	8.62737
1.49397	0.89095			1.45714	8.62053
1.49485	0.889668			1.458	8.61297
1.49573	0.88767			1.45887	8.60555
1.49662	0.885101			1.45973	8.59824
1.4975	0.882722			1.46059	8.58998
1.49838	0.880714			1.46145	8.58233
1.49926	0.878551			1.46231	8.57457
1.50015	0.877073			1.46317	8.56658
1.50103	0.875709			1.46403	8.55904
1.50191	0.873719			1.46489	8.55077
1.50279	0.87129			1.46575	8.54259
1.50368	0.869947			1.46661	8.53504
1.50456	0.867801			1.46748	8.52814
1.50544	0.866159			1.46834	8.52042
1.50632	0.865028			1.4692	8.51239
1.50721	0.863246			1.47006	8.50495
1.50809	0.8618			1.47092	8.49717
1.50897	0.860103			1.47178	8.49015
1.50985	0.858072			1.47264	8.483
1.51074	0.856967			1.4735	8.47531
1.51162	0.856409			1.47436	8.46801
1.5125	0.854861			1.47522	8.46115
1.51338	0.852271			1.47609	8.45457
1.51427	0.849783			1.47695	8.44798
1.51515	0.848035			1.47781	8.44135
1.51603	0.846408			1.47867	8.43442
1.51692	0.844358			1.47953	8.42737
1.5178	0.842258			1.48039	8.4205
1.51868	0.839843			1.48125	8.41381
1.51956	0.838321			1.48211	8.40662
1.52045	0.836745			1.48297	8.40027
1.52133	0.834656			1.48383	8.39365
1.52221	0.833693			1.48469	8.38752
1.52309	0.832741			1.48555	8.38121
1.52398	0.830615			1.48642	8.37412
1.52486	0.828999			1.48728	8.36797
1.52574	0.827154			1.48814	8.36133
1.52662	0.825808			1.489	8.35448
1.52751	0.824247			1.48986	8.34755
1.52839	0.822986			1.49072	8.34009
1.52927	0.821177			1.49158	8.33203
1.53015	0.819567			1.49244	8.32471
1.53104	0.818042			1.4933	8.31758
1.53192	0.816964			1.49416	8.31012
1.5328	0.815761			1.49503	8.30354
1.53368	0.814013			1.49589	8.29693
1.53457	0.811995			1.49675	8.29038
1.53545	0.810397			1.49761	8.2842
1.53633	0.808737			1.49847	8.27797
1.53721	0.806648			1.49933	8.27102
1.5381	0.804218			1.50019	8.26409
1.53898	0.801467			1.50105	8.25713
1.53986	0.799107			1.50191	8.25042
1.54075	0.79677			1.50277	8.2437
1.54163	0.795646			1.50364	8.23712
1.54251	0.794901			1.5045	8.23092
1.54339	0.794508			1.50536	8.22541
1.54428	0.793988			1.50622	8.21896
1.54516	0.79264			1.50708	8.21268
1.54604	0.791403			1.50794	8.20576
1.54692	0.789694			1.5088	8.19892
1.54781	0.788892			1.50966	8.19149
1.54869	0.78748			1.51052	8.18428
1.54957	0.786111			1.51138	8.17755
1.55045	0.784968			1.51224	8.17054
1.55134	0.783462			1.5131	8.16317
1.55222	0.781623			1.51397	8.15632
1.5531	0.780139			1.51483	8.14776
1.55398	0.779145			1.51569	8.14037
1.55487	0.778264			1.51655	8.13303
1.55575	0.776856			1.51741	8.12648
1.55663	0.775036			1.51827	8.11953
1.55751	0.772613			1.51913	8.11234
1.5584	0.770635			1.51999	8.10502
1.55928	0.76881			1.52085	8.0985
1.56016	0.768245			1.52171	8.09081
1.56105	0.767988			1.52258	8.0842
1.56193	0.766578			1.52344	8.07639
1.56281	0.764893			1.5243	8.07038
1.56369	0.763537			1.52516	8.06272
1.56458	0.762454			1.52602	8.0553
1.56546	0.761656			1.52688	8.04766
1.56634	0.760384			1.52774	8.03995
1.56722	0.7593			1.5286	8.03279
1.56811	0.758535			1.52946	8.02607
1.56899	0.756276			1.53032	8.01949
1.56987	0.754509			1.53119	8.01217
1.57075	0.753829			1.53205	8.00474
1.57164	0.753166			1.53291	7.99731
1.57252	0.751537			1.53377	7.99102
1.5734	0.750141			1.53463	7.98422
1.57428	0.748364			1.53549	7.97698
1.57517	0.747071			1.53635	7.97033
1.57605	0.746821			1.53721	7.9623
1.57693	0.745295			1.53807	7.9549
1.57781	0.74383			1.53893	7.94754
1.5787	0.74208			1.53979	7.93991
1.57958	0.740625			1.54066	7.93185
1.58046	0.739655			1.54152	7.9247
1.58134	0.737447			1.54238	7.9173
1.58223	0.736072			1.54324	7.90893
1.58311	0.734252			1.5441	7.90112
1.58399	0.733928			1.54496	7.89389
1.58488	0.732946			1.54582	7.88681
1.58576	0.731281			1.54668	7.87863
1.58664	0.730862			1.54754	7.87027
1.58752	0.729379			1.5484	7.86212
1.58841	0.727577			1.54926	7.85505
1.58929	0.726187			1.55012	7.84678
1.59017	0.724311			1.55099	7.83953
1.59105	0.722398			1.55185	7.83158
1.59194	0.720724			1.55271	7.8238
1.59282	0.718829			1.55357	7.81694
1.5937	0.716212			1.55443	7.80947
1.59458	0.713733			1.55529	7.8024
1.59547	0.712749			1.55615	7.7958
1.59635	0.711148			1.55701	7.78924
1.59723	0.70984			1.55787	7.78263
1.59811	0.70906			1.55873	7.77605
1.599	0.707352			1.5596	7.7695
1.59988	0.705954			1.56046	7.76162
1.60076	0.703505			1.56132	7.75409
1.60164	0.702903			1.56218	7.74703
1.60253	0.702397			1.56304	7.73967
1.60341	0.701702			1.5639	7.73225
1.60429	0.700791			1.56476	7.72518
1.60517	0.699945			1.56562	7.71767
1.60606	0.698881			1.56648	7.70999
1.60694	0.697451			1.56734	7.70258
1.60782	0.696424			1.56821	7.69528
1.6087	0.695711			1.56907	7.6872
1.60959	0.694253			1.56993	7.67907
1.61047	0.692613			1.57079	7.67196
1.61135	0.691166			1.57165	7.66472
1.61224	0.689039			1.57251	7.65699
1.61312	0.68728			1.57337	7.64968
1.614	0.684625			1.57423	7.64218
1.61488	0.684273			1.57509	7.63439
1.61576	0.683264			1.57595	7.62667
1.61665	0.681868			1.57681	7.61968
1.61753	0.680305			1.57767	7.61167
1.61841	0.678881			1.57854	7.6037
1.61929	0.678071			1.5794	7.59627
1.62018	0.677502			1.58026	7.58868
1.62106	0.676495			1.58112	7.58128
1.62194	0.675155			1.58198	7.57543
1.62283	0.673435			1.58284	7.56892
1.62371	0.672159			1.5837	7.56216
1.62459	0.671315			1.58456	7.55504
1.62547	0.670258			1.58542	7.5481
1.62636	0.669054			1.58628	7.54084
1.62724	0.668319			1.58715	7.53319
1.62812	0.667863			1.58801	7.52579
1.629	0.666083			1.58887	7.51906
1.62989	0.664319			1.58973	7.51257
1.63077	0.662814			1.59059	7.50573
1.63165	0.662088			1.59145	7.49855
1.63253	0.661566			1.59231	7.49119
1.63342	0.660334			1.59317	7.48377
1.6343	0.660191			1.59403	7.47642
1.63518	0.658919			1.59489	7.46962
1.63607	0.657539			1.59576	7.46268
1.63695	0.655767			1.59662	7.45556
1.63783	0.655253			1.59748	7.44908
1.63871	0.65411			1.59834	7.44216
1.63959	0.652974			1.5992	7.4348
1.64048	0.653209			1.60006	7.42775
1.64136	0.652487			1.60092	7.42043
1.64224	0.651305			1.60178	7.41179
1.64312	0.650958			1.60264	7.40379
1.64401	0.64982			1.6035	7.3962
1.64489	0.649016			1.60437	7.38904
1.64577	0.648228			1.60522	7.38181
1.64666	0.647652			1.60609	7.37492
1.64754	0.64677			1.60695	7.36766
1.64842	0.6457			1.60781	7.36078
1.6493	0.644593			1.60867	7.35344
1.65019	0.643319			1.60953	7.34626
1.65107	0.641985			1.61039	7.33831
1.65195	0.640841			1.61125	7.33101
1.65283	0.639948			1.61211	7.32471
1.65372	0.638775			1.61297	7.31813
1.6546	0.637589			1.61383	7.31017
1.65548	0.637189			1.6147	7.30297
1.65636	0.63645			1.61556	7.29652
1.65725	0.635743			1.61642	7.28911
1.65813	0.634618			1.61728	7.28218
1.65901	0.63383			1.61814	7.27536
1.65989	0.6327			1.619	7.26862
1.66078	0.631164			1.61986	7.26165
1.66166	0.630543			1.62072	7.25629
1.66254	0.630108			1.62158	7.24959
1.66342	0.628774			1.62244	7.24241
1.66431	0.627279			1.6233	7.23534
1.66519	0.625867			1.62417	7.22761
1.66607	0.623897			1.62503	7.22018
1.66695	0.622328			1.62589	7.21276
1.66784	0.620596			1.62675	7.20543
1.66872	0.619992			1.62761	7.19785
1.6696	0.619317			1.62847	7.19014
1.67048	0.617297			1.62933	7.18321
1.67137	0.61542			1.63019	7.17617
1.67225	0.613167			1.63105	7.16892
1.67313	0.611569			1.63192	7.16156
1.67402	0.609943			1.63278	7.15446
1.6749	0.609195			1.63364	7.14796
1.67578	0.609427			1.6345	7.14179
1.67666	0.608873			1.63536	7.13579
1.67755	0.608235			1.63622	7.12942
1.67843	0.606914			1.63708	7.12224
1.67931	0.605089			1.63794	7.11502
1.68019	0.603225			1.6388	7.10843
1.68108	0.601795			1.63966	7.10147
1.68196	0.601157			1.64052	7.0938
1.68284	0.601049			1.64139	7.08702
1.68372	0.6007			1.64225	7.07966
1.68461	0.599271			1.64311	7.07161
1.68549	0.598112			1.64397	7.06501
1.68637	0.597153			1.64483	7.05849
1.68725	0.596372			1.64569	7.05193
1.68814	0.595138			1.64655	7.04548
1.68902	0.593862			1.64741	7.03794
1.6899	0.592752			1.64827	7.03029
1.69078	0.592017			1.64913	7.02271
1.69167	0.591084			1.64999	7.01613
1.69255	0.589936			1.65085	7.00901
1.69343	0.588365			1.65172	7.00175
1.69432	0.587292			1.65258	6.99461
1.6952	0.585911			1.65344	6.98759
1.69608	0.584804			1.6543	6.98045
1.69696	0.583468			1.65516	6.973
1.69785	0.582045			1.65602	6.96645
1.69873	0.580085			1.65688	6.95996
1.69961	0.578663			1.65774	6.95244
1.70049	0.57733			1.6586	6.94406
1.70138	0.576734			1.65946	6.9366
1.70226	0.576072			1.66033	6.9298
1.70314	0.574717			1.66119	6.92252
1.70402	0.57385			1.66205	6.91529
1.70491	0.573645			1.66291	6.90792
1.70579	0.573463			1.66377	6.90012
1.70667	0.572528			1.66463	6.89322
1.70755	0.57048			1.66549	6.88644
1.70844	0.568602			1.66635	6.88032
1.70932	0.567969			1.66721	6.87289
1.7102	0.566972			1.66807	6.86591
1.71108	0.566567			1.66894	6.85849
1.71197	0.56678			1.6698	6.85129
1.71285	0.56607			1.67066	6.84525
1.71373	0.565845			1.67152	6.83868
1.71462	0.564695			1.67238	6.83176
1.7155	0.563469			1.67324	6.82431
1.71638	0.562285			1.6741	6.81732
1.71726	0.561826			1.67496	6.81022
1.71815	0.561546			1.67582	6.8022
1.71903	0.561034			1.67668	6.7935
1.71991	0.560395			1.67754	6.7864
1.72079	0.559328			1.6784	6.77924
1.72168	0.558423			1.67927	6.7731
1.72256	0.557309			1.68013	6.76592
1.72344	0.556344			1.68099	6.75865
1.72432	0.555515			1.68185	6.75034
1.72521	0.555654			1.68271	6.74412
1.72609	0.555303			1.68357	6.73694
1.72697	0.555624			1.68443	6.73032
1.72785	0.554705			1.68529	6.72362
1.72874	0.553943			1.68615	6.71628
1.72962	0.552295			1.68701	6.7096
1.7305	0.551888			1.68788	6.70269
1.73138	0.551121			1.68874	6.69535
1.73227	0.550563			1.6896	6.68967
1.73315	0.549394			1.69046	6.68232
1.73403	0.548083			1.69132	6.67481
1.73491	0.547445			1.69218	6.66717
1.7358	0.546766			1.69304	6.66069
1.73668	0.545867			1.6939	6.65525
1.73756	0.544867			1.69476	6.64852
1.73845	0.54309			1.69562	6.6419
1.73933	0.541734			1.69649	6.63495
1.74021	0.54098			1.69735	6.62807
1.74109	0.540009			1.69821	6.61974
1.74198	0.539207			1.69907	6.61228
1.74286	0.538576			1.69993	6.60502
1.74374	0.538152			1.70079	6.59802
1.74462	0.537691			1.70165	6.59135
1.74551	0.537508			1.70251	6.58522
1.74639	0.536673			1.70337	6.57777
1.74727	0.53589			1.70423	6.57207
1.74815	0.535293			1.70509	6.56414
1.74904	0.535467			1.70596	6.55704
1.74992	0.53429			1.70682	6.54947
1.7508	0.532945			1.70768	6.54123
1.75168	0.532071			1.70854	6.53288
1.75257	0.530767			1.7094	6.52438
1.75345	0.529798			1.71026	6.51804
1.75433	0.529276			1.71112	6.5106
1.75521	0.528776			1.71198	6.50343
[truncated: 28,628 more rows]

## Sheet: Supp. Fig. 5
A2AAR-ZM241385										A2AAR-NECA
Sample	100% POPC		POPC:POPS (70:30)		POPC:POPG (70:30)		POPC:POPA (70:30)			Sample	100% POPC		POPC:POPS (70:30)		POPC:POPG (70:30)		POPC:POPA (70:30)
Concentration (log M)	% bound	SEM	% bound	SEM	% bound	SEM	% bound	SEM		Concentration (log M)	% bound	SEM	% bound	SEM	% bound	SEM	% bound	SEM
-10			85.22	0.45	95.48	7.12	92.7	6.43		-8.523	81.34	2.97			93.71	1.66	83.93	2.81
-9.523	87.2	6.7	90.86	2.8	87.56	4.68	81.11	5.24		-8	75.99	1.92	94.23	4.38	83.87	2.67	84.32	5.63
-9	65.53	8.19	68.65	5.22	59.16	5.4	64.17	3.56		-7.523	82.88	3.68	79.76	7.8	102.2	3.04	81.99	6.4
-8.523	39.59	11.32	39.3	1.86	32.91	3.83	35.93	0.51		-7	73.69	1.5	71.79	4.88	90.87	4.37	71.08	5.41
-8	18.72	8.18	16.18	2.74	13.14	0.81	8.47	5.04		-6.523	50.92	1.22	42.11	1.95	61.63	1.43	57.65	3.22
-7.523	8.3	3.18	4.98	0.26	4.23	0.67	5.45	0.7		-6	29.81	0.82	21.91	0.28	41.16	1.5	39.44	4.43
-7	2.68	0.89	1.22	0.54	2.13	0.61	1.07	0.8		-5.523	13.1	1.41	14.46	1.23	21.29	1.08	22.3	2.96
-6.523	0.84	0.27	-0.25	0.45	0.08	0.29	2.53	0.68		-5	6.05	0.8			9.26	1.3	10.03	0.74

## Sheet: Supp. Fig 11(a,b,c,d)
A2AAR-ZM241385 in POPC:POPS (70:30) - Mutants										A2AAR-NECA in POPC:POPS (70:30) - Mutants
Mutant	R199Q		H230Q		K233Q		R291Q			Mutant	R199Q		H230Q		K233Q		R291Q
Concentration (log M)	% bound	SEM	% bound	SEM	% bound	SEM	% bound	SEM		Concentration (log M)	% bound	SEM	% bound	SEM	% bound	SEM	% bound	SEM
-10	91.65	5.96	90.59	8.72	95.02	3.23	105.3	0.03		-8.523					92.64	0.04
-9.523	52.66	4.67	63.82	1.45	89.79	12.87	103.26	1.41		-8	98.86	8.1	95.39	6.34	95.05	13.43	93.98	2.9
-9	24.61	3.24	33.63	6.02	92.63	9.52	104.55	5.27		-7.523	83.83	7.83	89.78	2.08	90.57	8.57	97.35	6.07
-8.523	11.76	2.66	3.82	3.6	65.94	16.16	64.96	8.81		-7	56.45	3.98	42.48	0.84	75.32	4.57	89.34	4.95
-8	6.85	1.9	-5.2	6.12	31.5	3.71	39.83	2.62		-6.523	27.4	1.51	40.1	6.51	72.26	8.62	69.4	4.71
-7.523	-2.2	1.48	-14.71	4.4	14.81	1.02	11.58	0.81		-6	24.16	3.9	27.35	6.42	46.39	6.36	43.61	3.82
-7	-1.65	1.51	-9.71	2.52	4.66	1.93	4.96	0.33		-5.523	14.33	1.5	9.2	1.45	30.22	5.67	25.32	4.74
-6.523	2.82	2.3	5	2.85	1.58	0.2	1.6	0.53		-5	8.97	2.13	11.18	3.74	15.61	4.24	12.76	3.53
										-4.523	8.86	1.32	10.87	3.81	6.19	0.29	5.57	0.86
										-4

## Sheet: Supp. Fig. 11e
A289C	Trial 1	Trial 2	Trial 3	Average	s.e.m.
100-0	61.69	61.68	61.25	61.54	0.145029
50-50	66.29	65.41	66.03	65.91	0.261024
0-100	73.7	73.25	72.61	73.1867	0.316245
R291Q	Trial 1	Trial 2	Trial 3	Average	s.e.m.
100-0	59.52	59.11	59.12	59.25	0.135031
50-50	66	63.77	66.27	65.3467	0.792177
0-100	70.72	68.51	69.07	69.4333	0.663333
K233Q	Trial 1	Trial 2	Trial 3	Average	s.e.m.
100-0	59.92	59.9	58.35	59.39	0.520032
50-50	64.34	63.02	62.28	63.2133	0.602476
0-100	68.01	67.2	67.18	67.4633	0.273394
H230Q	Trial 1	Trial 2	Trial 3	Average	s.e.m.
100-0	54.38	54.43	55.6	54.8033	0.398595
50-50	61.19	61.09	61.37	61.2167	0.0819214
0-100	69.25	69.79	69.24	69.4267	0.18169
R199Q	Trial 1	Trial 2	Trial 3	Average	s.e.m.
100-0	60.26	59.76	59.65	59.89	0.187705
50-50	68.35	68.16	68.24	68.25	0.0550757
0-100	75.07	75.24	75.34	75.2167	0.0788106

## Sheet: Supp. Fig. 13
cAMP-CGS21680-CHO-K1 cells (mock transfected ((PCDNA3.1))
-13							0	0	0
-12	-1.35125	6.17397	-4.88644	9.55247	0	-9.4739e-15	6.58995	1.61263	6.58995
-11	2.10008	14.2456	-3.79522	11.0218	12.2259	2.96503	5.58653	4.34561	5.58653
-10	2.5129	10.0341	0.676925	10.4445	15.3673	1.02466	5.39142	3.76422	5.39142
-9	2.88252	2.7518	3.21077	8.5627	17.6222	5.20504	2.38512	6.24682	2.38512
-8	7.83391	12.9048	9.39927	16.38	13.6976	5.07722	1.50514	12.256	1.50514
-7	7.09468	15.9593	10.4905	14.5318	20.0928	5.819	-3.12176	18.4307	-3.12176
-6	11.4317	14.2996	16.1426	14.2844	32.4133	8.74631	8.52114	24.3889	8.52114
cAMP-CGS21680-CHO-K1 cells (transfected with A2A wild-type)
-13						18.854	44.1239	31.4173
-12	37.9911	38.6982	34.9625	49.2975		23.1305	31.7238	33.6889
-11	54.6982	47.2833	40.0589	48.5646	32.9925	29.0993	42.6122	40.564
-10	66.4275	57.9499	59.792	61.659	41.6248	53.8743	63.5895	63.7502
-9	83.4417	81.4078	81.7582	84.0009	58.4964	73.7437	80.009	83.2139
-8	88.7495	90.8364	92.0814	96.788	75.3088	93.5614	93.0667	95.1848
-7	96.9591	98.2592	100.787	99.4714	91.2318	93.4777	94.6203	101.762
-6	100	100	100	100	93.9713	100	100	100
cAMP-CGS21680-CHO-K1 cells (K233Q, A289C)
-13						30.6654	40.343	14.0718
-12	42.5237	37.1682	24.3793	11.7972	18.0772	27.7627		27.6459
-11	33.2461	44.0558	19.1683	16.9604	22.3932	30.6018	36.4847	17.5639
-10	54.3574	58.7771	42.5804	19.3764	19.2285	58.4111	59.454	52.2657
-9	76.7539	82.2998	57.0999	54.4224	55.0718	81.6797	77.9332	79.2586
-8	92.2273	96.4373	83.4688	77.9247	77.9827	98.9221	93.0634	91.4629
-7	94.7762	99.6432	89.8619	89.9881	92.2692	101.596	98.4141	97.1729
-6	96.1946	100.211	96.8751	93.5775	94.4066	110.227	102.102	100.589
cAMP-CGS21680-CHO-K1 cells (R291Q/A289C)
-13						58.342	63.1576
-12	53.6697	55.9118	60.6875	58.3862	41.5368	50.9636	57.6908	70.1112
-11	59.9412	65.3547	66.1766	64.9554	46.1622	60.2134	62.1938	68.9654
-10	70.9648	73.9579	78.8577	75.152	64.9471	89.6512	85.4145	85.8937
-9	84.4726	93.3845	88.7079	87.3142	73.845	100.028	94.6171	101.252
-8	92.2885	98.8665	96.9681	98.0005	90.6159	106.224	100.451	108.157
-7	97.4907	103.346	100.204	100.051	96.3803	103.91	101.989	113.071
-6	98.2359	103.314	100	96.8995	98.7693	110.651	105.157	114.047
cAMP-CGS21680-CHO-K1 cells (H230Q/K233Q/A289C)
-13	16.9963		27.8291
-12	25.314		18.3643
-11	29.265	29.9284	23.2978
-10	51.5065	56.1146	56.7214
-9	82.2908	77.5432	84.5226
-8	96.448	88.5572	89.7268
-7	101.664	96.4544	96.7548
-6	110.291	102.666	104.886
